# Supplementary material for: Annotation and profiling of barley GLYCOGEN SYNTHASE3/Shaggy-like genes indicated shift in organ-preferential expression
Source: PLoS One. 2018 Jun 19;13(6):e0199364. doi: 10.1371/journal.pone.0199364 (PMC6007836; doi:10.1371/journal.pone.0199364)
Supplement: S2 Table — (XLS) [file pone.0199364.s003.xls]

## Sheet: Sheet1
S2 Table. List of GSK-encoding genes in Arabidopsis thaliana and barley.
Gene	Transcript	Ensembl Plants Transcript ID	Protein sequence	Kinase domain position	Kinase domain
AtSK11/ASK_alfa	AtSK11/ASK_alfa.1	AT5G26751.1	MASVGIAPNPGARDSTGVDKLPEEMNDMKIRDDKEMEATVVDGNGTETGHIIVTTIGGRNGQPKQTISYMAERVVGHGSFGVVFQAKCLETGETVAIKKVLQDRRYKNRELQTMRLLDHPNVVSLKHCFFSTTEKDELYLNLVLEYVPETVHRVIKHYNKLNQRMPLIYVKLYTYQIFRALSYIHRCIGVCHRDIKPQNLLVNPHTHQVKLCDFGSAKVLVKGEPNISYICSRYYRAPELIFGATEYTTAIDVWSAGCVLAELLLGQPLFPGESGVDQLVEIIKVLGTPTREEIKCMNPNYTEFKFPQIKAHPWHKIFHKRMPPEAVDLVSRLLQYSPNLRSAALDTLVHPFFDELRDPNARLPNGRFLPPLFNFKPHELKGVPLEMVAKLVPEHARKQ…	69:353	YMAERVVGHGSFGVVFQAKCLETGETVAIKKVLQDRRYKNRELQTMRLLDHPNVVSLKHCFFSTTEKDELYLNLVLEYVPETVHRVIKHYNKLNQRMPLIYVKLYTYQIFRALSYIHRCIGVCHRDIKPQNLLVNPHTHQVKLCDFGSAKVLVKGEPNISYICSRYYRAPELIFGATEYTTAIDVWSAGCVLAELLLGQPLFPGESGVDQLVEIIKVLGTPTREEIKCMNPNYTEFKFPQIKAHPWHKIFHKRMPPEAVDLVSRLLQYSPNLRSAALDTLVHPFF
AtSK12/ASK_gamma	AtSK12/ASK_gamma.1	AT3G05840.1	MASVGIEPSAAVRESTGNVTDADRLPEEMKDMKIQDDKEMEATIVNGNVTETGHIIVTTIGGRNGQPKQTISYMAERVVGHGSFGVVFQAKCLETGETVAIKKVLQDRRYKNRELQTMRLLDHPNVVSLKHCFFSTTEKDELYLNLVLEYVPETVHRVIKHYNKLNQRMPLVYVKLYTYQIFRSLSYIHRCIGVCHRDIKPQNLLVNPHTHQVKLCDFGSAKVLVKGEPNISYICSRYYRAPELIFGATEYTTAIDVWSAGCVLAELLLGQPLFPGESGVDQLVEIIKVLGTPTREEIKCMNPNYTEFKFPQIKAHPWHKIFHKRMPPEAVDLVSRLLQYSPNLRCAALDSLVHPFFDELRDPNARLPNGRFLPPLFNFKPHELKGVPVEMVAKLVPEH…	73:357	YMAERVVGHGSFGVVFQAKCLETGETVAIKKVLQDRRYKNRELQTMRLLDHPNVVSLKHCFFSTTEKDELYLNLVLEYVPETVHRVIKHYNKLNQRMPLVYVKLYTYQIFRSLSYIHRCIGVCHRDIKPQNLLVNPHTHQVKLCDFGSAKVLVKGEPNISYICSRYYRAPELIFGATEYTTAIDVWSAGCVLAELLLGQPLFPGESGVDQLVEIIKVLGTPTREEIKCMNPNYTEFKFPQIKAHPWHKIFHKRMPPEAVDLVSRLLQYSPNLRCAALDSLVHPFF
	AtSK12/ASK_gamma.2	AT3G05840.2	MASVGIEPSAAVRESTGNVTDADRLPEEMKDMKIQDDKEMEATIVNGNVTETGHIIVTTIGGRNGQPKQTISYMAERVVGHGSFGVVFQAKCLETGETVAIKKVLQDRRYKNRELQTMRLLDHPNVVSLKHCFFSTTEKDELYLNLVLEYVPETVHRVIKHYNKLNQRMPLVYVKLYTYQIFRSLSYIHRCIGVCHRDIKPQNLLVNPHTHQVKLCDFGSAKVLVKGEPNISYICSRYYRAPELIFGATEYTTAIDVWSAGCVLAELLLGQPLFPGESGVDQLVEIIKVLGTPTREEIKCMNPNYTEFKFPQIKAHPWHKIFHKRMPPEAVDLVSRLLQYSPNLRCAALDSLVHPFFDELRDPNARLPNGRFLPPLFNFKPHELKGVPVEMVAKLVPEH…	73:357	YMAERVVGHGSFGVVFQAKCLETGETVAIKKVLQDRRYKNRELQTMRLLDHPNVVSLKHCFFSTTEKDELYLNLVLEYVPETVHRVIKHYNKLNQRMPLVYVKLYTYQIFRSLSYIHRCIGVCHRDIKPQNLLVNPHTHQVKLCDFGSAKVLVKGEPNISYICSRYYRAPELIFGATEYTTAIDVWSAGCVLAELLLGQPLFPGESGVDQLVEIIKVLGTPTREEIKCMNPNYTEFKFPQIKAHPWHKIFHKRMPPEAVDLVSRLLQYSPNLRCAALDSLVHPFF
AtSK13/ASK_episolon	AtSK13/ASK_episolon.1	AT5G14640.1	MASVGTLPASSMATKQSNASICAEKLPEGINEMKIKDDKEMEAAVVDGNGTETGHIIVTTIGGKNGQPKQTISYMAERIVGQGSFGIVFQAKCLETGETVAIKKVLQDKRYKNRELQTMRLLDHPNVVSLKHCFFSTTEKDELYLNLVLEYVPETVYRVSKHYSRANQRMPIIYVKLYTYQICRALAYIHGGVGVCHRDIKPQNLLVNPHTHQVKLCDFGSAKVLVKGEPNISYICSRYYRAPELIFGATEYTTTIDIWSAGCVLAELLLGQPLFPGESGVDQLVEIIKVLGTPTREEIKCMNPNYTEFKFPQIKAHPWHKIFHKRTPPEAVDLVSRLLQYSPNLRSTAMEAIVHPFFDELRDPNTRLPNGRALPPLFNFKPQELKGASLELLSKLIPD…	74:358	YMAERIVGQGSFGIVFQAKCLETGETVAIKKVLQDKRYKNRELQTMRLLDHPNVVSLKHCFFSTTEKDELYLNLVLEYVPETVYRVSKHYSRANQRMPIIYVKLYTYQICRALAYIHGGVGVCHRDIKPQNLLVNPHTHQVKLCDFGSAKVLVKGEPNISYICSRYYRAPELIFGATEYTTTIDIWSAGCVLAELLLGQPLFPGESGVDQLVEIIKVLGTPTREEIKCMNPNYTEFKFPQIKAHPWHKIFHKRTPPEAVDLVSRLLQYSPNLRSTAMEAIVHPFF
	AtSK13/ASK_episolon.2	AT5G14640.2	MASVGTLPASSMATKQSNASICAEKLPEGINEMKIKDDKEMEAAVVDGNGTETGHIIVTTIGGKNGQPKQTISYMAERIVGQGSFGIVFQAKCLETGETVAIKKVLQDKRYKNRELQTMRLLDHPNVVSLKHCFFSTTEKDELYLNLVLEYVPETVYRVSKHYSRANQRMPIIYVKLYTYQICRALAYIHGGVGVCHRDIKPQNLLVNPHTHQVKLCDFGSAKVLVKGEPNISYICSRYYRAPELIFGATEYTTTIDIWSAGCVLAELLLGQPLFPGESGVDQLVEIIKVLGTPTREEIKCMNPNYTEFKFPQIKAHPWHKIFHKRTPPEAVDLVSRLLQYSPNLRSTAMEAIVHPFFDELRDPNTRLPNGRALPPLFNFKPQELKGASLELLSKLIPD…	74:358	YMAERIVGQGSFGIVFQAKCLETGETVAIKKVLQDKRYKNRELQTMRLLDHPNVVSLKHCFFSTTEKDELYLNLVLEYVPETVYRVSKHYSRANQRMPIIYVKLYTYQICRALAYIHGGVGVCHRDIKPQNLLVNPHTHQVKLCDFGSAKVLVKGEPNISYICSRYYRAPELIFGATEYTTTIDIWSAGCVLAELLLGQPLFPGESGVDQLVEIIKVLGTPTREEIKCMNPNYTEFKFPQIKAHPWHKIFHKRTPPEAVDLVSRLLQYSPNLRSTAMEAIVHPFF
AtSK21/ASK_eta/BIN2	AtSK21/ASK_eta/BIN2.1	AT4G18710.1	MADDKEMPAAVVDGHDQVTGHIISTTIGGKNGEPKQTISYMAERVVGTGSFGIVFQAKCLETGETVAIKKVLQDRRYKNRELQLMRVMDHPNVVCLKHCFFSTTSKDELFLNLVMEYVPESLYRVLKHYSSANQRMPLVYVKLYMYQIFRGLAYIHNVAGVCHRDLKPQNLLVDPLTHQVKICDFGSAKQLVKGEANISYICSRFYRAPELIFGATEYTTSIDIWSAGCVLAELLLGQPLFPGENAVDQLVEIIKVLGTPTREEIRCMNPHYTDFRFPQIKAHPWHKIFHKRMPPEAIDFASRLLQYSPSLRCTALEACAHPFFDELREPNARLPNGRPFPPLFNFKQEVAGSSPELVNKLIPDHIKRQLGLSFLNQSGT	40:324	YMAERVVGTGSFGIVFQAKCLETGETVAIKKVLQDRRYKNRELQLMRVMDHPNVVCLKHCFFSTTSKDELFLNLVMEYVPESLYRVLKHYSSANQRMPLVYVKLYMYQIFRGLAYIHNVAGVCHRDLKPQNLLVDPLTHQVKICDFGSAKQLVKGEANISYICSRFYRAPELIFGATEYTTSIDIWSAGCVLAELLLGQPLFPGENAVDQLVEIIKVLGTPTREEIRCMNPHYTDFRFPQIKAHPWHKIFHKRMPPEAIDFASRLLQYSPSLRCTALEACAHPFF
	AtSK21/ASK_eta/BIN2.2	AT4G18710.2	MPAAVVDGHDQVTGHIISTTIGGKNGEPKQTISYMAERVVGTGSFGIVFQAKCLETGETVAIKKVLQDRRYKNRELQLMRVMDHPNVVCLKHCFFSTTSKDELFLNLVMEYVPESLYRVLKHYSSANQRMPLVYVKLYMYQIFRGLAYIHNVAGVCHRDLKPQNLLVDPLTHQVKICDFGSAKQLVKGEANISYICSRFYRAPELIFGATEYTTSIDIWSAGCVLAELLLGQPLFPGENAVDQLVEIIKVLGTPIREEIRCMNPRITQISGFRR	34:270	YMAERVVGTGSFGIVFQAKCLETGETVAIKKVLQDRRYKNRELQLMRVMDHPNVVCLKHCFFSTTSKDELFLNLVMEYVPESLYRVLKHYSSANQRMPLVYVKLYMYQIFRGLAYIHNVAGVCHRDLKPQNLLVDPLTHQVKICDFGSAKQLVKGEANISYICSRFYRAPELIFGATEYTTSIDIWSAGCVLAELLLGQPLFPGENAVDQLVEIIKVLGTPIREEIRCMNPRITQIS
AtSK22/ASK_iota/BIL1	AtSK22/ASK_iota/BIL1.1	AT1G06390.1	MASLPLGPQPHALAPPLQLHDGDALKRRPELDSDKEMSAAVIEGNDAVTGHIISTTIGGKNGEPKQTISYMAERVVGTGSFGIVFQAKCLETGESVAIKKVLQDRRYKNRELQLMRPMDHPNVISLKHCFFSTTSRDELFLNLVMEYVPETLYRVLRHYTSSNQRMPIFYVKLYTYQIFRGLAYIHTVPGVCHRDVKPQNLLVDPLTHQVKLCDFGSAKVLVKGEPNISYICSRYYRAPELIFGATEYTASIDIWSAGCVLAELLLGQPLFPGENSVDQLVEIIKVLGTPTREEIRCMNPNYTDFRFPQIKAHPWHKVFHKRMPPEAIDLASRLLQYSPSLRCTALEACAHPFFNELREPNARLPNGRPLPPLFNFKQELGGASMELINRLIPEHVRRQ…	70:354	YMAERVVGTGSFGIVFQAKCLETGESVAIKKVLQDRRYKNRELQLMRPMDHPNVISLKHCFFSTTSRDELFLNLVMEYVPETLYRVLRHYTSSNQRMPIFYVKLYTYQIFRGLAYIHTVPGVCHRDVKPQNLLVDPLTHQVKLCDFGSAKVLVKGEPNISYICSRYYRAPELIFGATEYTASIDIWSAGCVLAELLLGQPLFPGENSVDQLVEIIKVLGTPTREEIRCMNPNYTDFRFPQIKAHPWHKVFHKRMPPEAIDLASRLLQYSPSLRCTALEACAHPFF
	AtSK22/ASK_iota/BIL1.2	AT1G06390.2	MASLPLGPQPHALAPPLQLHDGDALKRRPELDSDKEMSAAVIEGNDAVTGHIISTTIGGKNGEPKQTISYMAERVVGTGSFGIVFQAKCLETGESVAIKKVLQDRRYKNRELQLMRPMDHPNVISLKHCFFSTTSRDELFLNLVMEYVPETLYRVLRHYTSSNQRMPIFYVKLYTYQIFRGLAYIHTVPGVCHRDVKPQNLLVDPLTHQVKLCDFGSAKVLVKGEPNISYICSRYYRAPELIFGATEYTASIDIWSAGCVLAELLLGQPLFPGENSVDQLVEIIKVLGTPTREEIRCMNPNYTDFRFPQIKAHPWHKVFHKRMPPEAIDLASRLLQYSPSLRCTALEACAHPFFNELREPNARLPNGRPLPPLFNFKQELGGASMELINRLIPEHVRRQ…	70:354	YMAERVVGTGSFGIVFQAKCLETGESVAIKKVLQDRRYKNRELQLMRPMDHPNVISLKHCFFSTTSRDELFLNLVMEYVPETLYRVLRHYTSSNQRMPIFYVKLYTYQIFRGLAYIHTVPGVCHRDVKPQNLLVDPLTHQVKLCDFGSAKVLVKGEPNISYICSRYYRAPELIFGATEYTASIDIWSAGCVLAELLLGQPLFPGENSVDQLVEIIKVLGTPTREEIRCMNPNYTDFRFPQIKAHPWHKVFHKRMPPEAIDLASRLLQYSPSLRCTALEACAHPFF
AtSK23/ASK_zeta/BIL2	AtSK23/ASK_zeta/BIL2.1	AT2G30980.1	MTSIPLGPPQPPSLAPQPPHLHGGDSLKRRPDIDNDKEMSAAVIEGNDAVTGHIISTTIGGKNGEPKQTISYMAERVVGTGSFGIVFQAKCLETGESVAIKKVLQDRRYKNRELQLMRLMDHPNVVSLKHCFFSTTTRDELFLNLVMEYVPETLYRVLKHYTSSNQRMPIFYVKLYTYQIFRGLAYIHTAPGVCHRDVKPQNLLVDPLTHQCKLCDFGSAKVLVKGEANISYICSRYYRAPELIFGATEYTSSIDIWSAGCVLAELLLGQPLFPGENSVDQLVEIIKVLGTPTREEIRCMNPNYTDFRFPQIKAHPWHKVFHKRMPPEAIDLASRLLQYSPSLRCTALEACAHPFFNELREPNARLPNGRPLPPLFNFKQELSGASPELINRLIPEHVR…	72:356	YMAERVVGTGSFGIVFQAKCLETGESVAIKKVLQDRRYKNRELQLMRLMDHPNVVSLKHCFFSTTTRDELFLNLVMEYVPETLYRVLKHYTSSNQRMPIFYVKLYTYQIFRGLAYIHTAPGVCHRDVKPQNLLVDPLTHQCKLCDFGSAKVLVKGEANISYICSRYYRAPELIFGATEYTSSIDIWSAGCVLAELLLGQPLFPGENSVDQLVEIIKVLGTPTREEIRCMNPNYTDFRFPQIKAHPWHKVFHKRMPPEAIDLASRLLQYSPSLRCTALEACAHPFF
AtSK31/ASK_theta	AtSK31/ASK_theta.1	AT4G00720.1	MNVMRRLKSIASGRTSISSDPGGDYALKRAKLDQENDNLCVDPMQVDQNSSCFEMKADVLSQESVAGTSNVPAVSEKPVDDQLPDVMIEMKIRDERNANREDKDMETTVVNGSGTETGQVITTTVGGRDGKPKQTISYMAQRVVGTGSFGVVFQAKCLETGEQVAIKKVLQDKRYKNRELQIMRLQDHPNVVRLRHSFFSTTDKDELYLNLVLEYVPETVYRASKHYTKMNQHMPIIFVQLYTYQICRALNYLHRVVGVCHRDIKPQNLLVNPQTHQLKICDFGSAKMLVPGEPNISYICSRYYRAPELIFGATEYTNAIDMWSGGCVMAELLLGQPLFPGESGIDQLVEIIKILGTPTREEIRCMNPNYTEFKFPQIKAHPWHKIFHKRMPPEAVDLV…	138:422	YMAQRVVGTGSFGVVFQAKCLETGEQVAIKKVLQDKRYKNRELQIMRLQDHPNVVRLRHSFFSTTDKDELYLNLVLEYVPETVYRASKHYTKMNQHMPIIFVQLYTYQICRALNYLHRVVGVCHRDIKPQNLLVNPQTHQLKICDFGSAKMLVPGEPNISYICSRYYRAPELIFGATEYTNAIDMWSGGCVMAELLLGQPLFPGESGIDQLVEIIKILGTPTREEIRCMNPNYTEFKFPQIKAHPWHKIFHKRMPPEAVDLVSRLLQYSPNLRCTALEACAHPFF
AtSK32/ASK_beta	AtSK32/ASK_beta.1	AT3G61160.1	MNVVRRLTSIASGRNFVSSDNVGETETPRSKPNQNREETESTETTSYEKDSVSSSENSDHLPKEIREDMDCGIIKGNGTESGRIITTKKKGLNDQKDKTISYRAEHVIGTGSFGVVFQAKCLETEEKVAIKKVLQDKRYKNRELQIMRMLDHPNVVELKHSFFSTTEKDELYLNLVLEYVPETIYRASRSYTKMNQHMPLIYIQLYTYQICRAMNYLHQVVGVCHRDIKPQNLLVNNVTHEVKICDFGSAKMLIPGEPNISYICSRYYRAPELIFGATEYTSAIDMWSVGCVMAELFLGHPLFPGETSVDQLVEIIKILGTPAREEIKNMNPRYNDFKFPQIKAQPWHKIFRRQVSPEAMDLASRLLQYSPNLRCTALEACAHPFFDDLRDPRASLPNG…	102:386	YRAEHVIGTGSFGVVFQAKCLETEEKVAIKKVLQDKRYKNRELQIMRMLDHPNVVELKHSFFSTTEKDELYLNLVLEYVPETIYRASRSYTKMNQHMPLIYIQLYTYQICRAMNYLHQVVGVCHRDIKPQNLLVNNVTHEVKICDFGSAKMLIPGEPNISYICSRYYRAPELIFGATEYTSAIDMWSVGCVMAELFLGHPLFPGETSVDQLVEIIKILGTPAREEIKNMNPRYNDFKFPQIKAQPWHKIFRRQVSPEAMDLASRLLQYSPNLRCTALEACAHPFF
	AtSK32/ASK_beta.2	AT3G61160.2	MNVVRRLTSIASGRNFVSSDNVGETETPRSKPNQNREETESTETTSYEKDSVSSSENSDHLPKEIREVGLGDDKDMDCGIIKGNGTESGRIITTKKKGLNDQKDKTISYRAEHVIGTGSFGVVFQAKCLETEEKVAIKKVLQDKRYKNRELQIMRMLDHPNVVELKHSFFSTTEKDELYLNLVLEYVPETIYRASRSYTKMNQHMPLIYIQLYTYQICRAMNYLHQVVGVCHRDIKPQNLLVNNVTHEVKICDFGSAKMLIPGEPNISYICSRYYRAPELIFGATEYTSAIDMWSVGCVMAELFLGHPLFPGETSVDQLVEIIKILGTPAREEIKNMNPRYNDFKFPQIKAQPWHKIFRRQVSPEAMDLASRLLQYSPNLRCTALEACAHPFFDDLRDP…	109:393	YRAEHVIGTGSFGVVFQAKCLETEEKVAIKKVLQDKRYKNRELQIMRMLDHPNVVELKHSFFSTTEKDELYLNLVLEYVPETIYRASRSYTKMNQHMPLIYIQLYTYQICRAMNYLHQVVGVCHRDIKPQNLLVNNVTHEVKICDFGSAKMLIPGEPNISYICSRYYRAPELIFGATEYTSAIDMWSVGCVMAELFLGHPLFPGETSVDQLVEIIKILGTPAREEIKNMNPRYNDFKFPQIKAQPWHKIFRRQVSPEAMDLASRLLQYSPNLRCTALEACAHPFF
	AtSK32/ASK_beta.3	AT3G61160.3	MNVVRRLTSIASGRNFVSSDNVGETETPRSKPNQNREETESTETTSYEKDSVSSSENSDHLPKEIREDMDCGIIKGNGTESGRIITTKKKGLNDQKDKTISYRAEHVIGTGSFGVVFQAKCLETEEKVAIKKVLQDKRYKNRELQIMRMLDHPNVVELKHSFFSTTEKDELYLNLVLEYVPETIYRASRSYTKMNQHMPLIYIQLYTYQICRAMNYLHQVVGVCHRDIKPQNLLVNNVTHEVKICDFGSAKMLIPGEPNISYICSRYYRAPELIFGATEYTSAIDMWSVGCVMAELFLGHPLFPGETSVDQLVEIIKILGTPAREEIKNMNPRYNDFKFPQIKAQPWHKVYT	102:344	YRAEHVIGTGSFGVVFQAKCLETEEKVAIKKVLQDKRYKNRELQIMRMLDHPNVVELKHSFFSTTEKDELYLNLVLEYVPETIYRASRSYTKMNQHMPLIYIQLYTYQICRAMNYLHQVVGVCHRDIKPQNLLVNNVTHEVKICDFGSAKMLIPGEPNISYICSRYYRAPELIFGATEYTSAIDMWSVGCVMAELFLGHPLFPGETSVDQLVEIIKILGTPAREEIKNMNPRYNDFKFPQIKA
	AtSK32/ASK_beta.4	AT3G61160.4	MNVVRRLTSIASGRNFVSSDNVGETETPRSKPNQNREETESTETTSYEKDSVSSSENSDHLPKEIREDMDCGIIKGNGTESGRIITTKKKGLNDQKDKTISYRAEHVIGTGSFGVVFQAKCLETEEKVAIKKVLQDKRYKNRELQIMRMLDHPNVVELKHSFFSTTEKDELYLNLVLEYVPETIYRASRSYTKMNQHMPLIYIQLYTYQICRAMNYLHQVVGVCHRDIKPQNLLVNNVTHEVKICDFGSAKMLIPGEPNISYICSRYYRAPELIFGATEYTSAIDMWSVGCVMAELFLGHPLFPGETSVDQLVEIIKILGTPAREEIKNMNPRYNDFKFPQIKAQPWHKIFRRQVSPEAMDLASRLLQYSPNLRCTALEACAHPFFDDLRDPRASLPNG…	102:386	YRAEHVIGTGSFGVVFQAKCLETEEKVAIKKVLQDKRYKNRELQIMRMLDHPNVVELKHSFFSTTEKDELYLNLVLEYVPETIYRASRSYTKMNQHMPLIYIQLYTYQICRAMNYLHQVVGVCHRDIKPQNLLVNNVTHEVKICDFGSAKMLIPGEPNISYICSRYYRAPELIFGATEYTSAIDMWSVGCVMAELFLGHPLFPGETSVDQLVEIIKILGTPAREEIKNMNPRYNDFKFPQIKAQPWHKIFRRQVSPEAMDLASRLLQYSPNLRCTALEACAHPFF
	AtSK32/ASK_beta.5	AT3G61160.5	MNVVRRLTSIASGRNFVSSDNVGETETPRSKPNQNREETESTETTSYEKDSVSSSENSDHLPKEIREDMDCGIIKGNGTESGRIITTKKKGLNDQKDKTISYRAEHVIGTGSFGVVFQAKCLETEEKVAIKKVLQDKRYKNRELQIMRMLDHPNVVELKHSFFSTTEKDELYLNLVLEYVPETIYRASRSYTKMNQHMPLIYIQLYTYQICRAMNYLHQVVGVCHRDIKPQNLLVNNVTHEVKICDFGSAKMLIPGEPNISYICSRYYRAPELIFGATEYTSAIDMWSVGCVMAELFLGHPLFPGETSVDQLVEIIKILGTPAREEIKNMNPRYNDFKFPQIKAQPWHKIFRRQVSPEAMDLASRLLQYSPNLRCTAVREKKNS	102:384	YRAEHVIGTGSFGVVFQAKCLETEEKVAIKKVLQDKRYKNRELQIMRMLDHPNVVELKHSFFSTTEKDELYLNLVLEYVPETIYRASRSYTKMNQHMPLIYIQLYTYQICRAMNYLHQVVGVCHRDIKPQNLLVNNVTHEVKICDFGSAKMLIPGEPNISYICSRYYRAPELIFGATEYTSAIDMWSVGCVMAELFLGHPLFPGETSVDQLVEIIKILGTPAREEIKNMNPRYNDFKFPQIKAQPWHKIFRRQVSPEAMDLASRLLQYSPNLRCTAVREKKNS
	AtSK32/ASK_beta.6	AT3G61160.6	MNVVRRLTSIASGRNFVSSDNVGETETPRSKPNQNREETESTETTSYEKDSVSSSENSDHLPKEIREVGLGDDKDMDCGIIKGNGTESGRIITTKKKGLNDQKDKTISYRAEHVIGTGSFGVVFQAKCLETEEKVAIKKVLQDKRYKNRELQIMRMLDHPNVVELKHSFFSTTEKDELYLNLVLEYVPETIYRASRSYTKMNQHMPLIYIQLYTYQICRAMNYLHQVVGVCHRDIKPQNLLVNNVTHEVKICDFGSAKMLIPGEPNISYICSRYYRAPELIFGATEYTSAIDMWSVGCVMAELFLGHPLFPGETSVDQLVEIIKILGTPAREEIKNMNPRYNDFKFPQIKAQPWHKVYT	109:351	YRAEHVIGTGSFGVVFQAKCLETEEKVAIKKVLQDKRYKNRELQIMRMLDHPNVVELKHSFFSTTEKDELYLNLVLEYVPETIYRASRSYTKMNQHMPLIYIQLYTYQICRAMNYLHQVVGVCHRDIKPQNLLVNNVTHEVKICDFGSAKMLIPGEPNISYICSRYYRAPELIFGATEYTSAIDMWSVGCVMAELFLGHPLFPGETSVDQLVEIIKILGTPAREEIKNMNPRYNDFKFPQIKA
AtSK41/ASK_kappa	AtSK41/ASK_kappa.1	AT1G09840.1	MASSGLGNGVGTSRSAKGLKSSSSSVDWLTRDLAETRIRDKVETDDERDSEPDIIDGAGAEPGHVIRTTLRGRNGQSRQTVSYISEHVVGTGSFGMVFQAKCRETGEVVAIKKVLQDKRYKNRELQIMQMLDHPNAVALKHSFFSRTDNEEVYLNLVLEFVPETVNRVARSYSRTNQLMPLIYVKLYTYQICRALAYIHNSFGLCHRDIKPQNLLVNPHTHQLKICDFGSAKVLVKGEPNVSYICSRYYRAPELIFGASEYTTAIDIWSTGCVMAELLLGQPLFPGESGVDQLVEIIKVLGTPTREEIKCMNPNYTEFKFPQIKPHPWHKVFQKRLPPEAVDLLCRFFQYSPNLRCTALEACIHPLFDELRDPNTRLPNGRPLPPLFNFKPQELSGIPP…	83:367	YISEHVVGTGSFGMVFQAKCRETGEVVAIKKVLQDKRYKNRELQIMQMLDHPNAVALKHSFFSRTDNEEVYLNLVLEFVPETVNRVARSYSRTNQLMPLIYVKLYTYQICRALAYIHNSFGLCHRDIKPQNLLVNPHTHQLKICDFGSAKVLVKGEPNVSYICSRYYRAPELIFGASEYTTAIDIWSTGCVMAELLLGQPLFPGESGVDQLVEIIKVLGTPTREEIKCMNPNYTEFKFPQIKPHPWHKVFQKRLPPEAVDLLCRFFQYSPNLRCTALEACIHPLF
	AtSK41/ASK_kappa.2	AT1G09840.2	MASSGLGNGVGTSRSAKGLKSSSSSVDWLTRDLAETRIRDKVETDDERDSEPDIIDGAGAEPGHVIRTTLRGRNGQSRQTVSYISEHVVGTGSFGMVFQAKCRETGEVVAIKKVLQDKRYKNRELQIMQMLDHPNAVALKHSFFSRTDNEEVYLNLVLEFVPETVNRVARSYSRTNQLMPLIYVKLYTYQICRALAYIHNSFGLCHRDIKPQNLLVNPHTHQLKICDFGSAKVLVKGEPNVSYICSRYYRAPELIFGASEYTTAIDIWSTGCVMAELLLGQPLFPGESGVDQLVEIIKVLGTPTREEIKCMNPNYTEFKFPQIKPHPWHKVFQKRLPPEAVDLLCRFFQYSPNLRCTALEACIHPLFDELRDPNTRLPNGRPLPPLFNFKPQELSGIPP…	83:367	YISEHVVGTGSFGMVFQAKCRETGEVVAIKKVLQDKRYKNRELQIMQMLDHPNAVALKHSFFSRTDNEEVYLNLVLEFVPETVNRVARSYSRTNQLMPLIYVKLYTYQICRALAYIHNSFGLCHRDIKPQNLLVNPHTHQLKICDFGSAKVLVKGEPNVSYICSRYYRAPELIFGASEYTTAIDIWSTGCVMAELLLGQPLFPGESGVDQLVEIIKVLGTPTREEIKCMNPNYTEFKFPQIKPHPWHKVFQKRLPPEAVDLLCRFFQYSPNLRCTALEACIHPLF
	AtSK41/ASK_kappa.3	AT1G09840.3	MASSGLGNGVGTSRSAKGLKSSSSSVDWLTRDLAETRIRDKVETDDERDSEPDIIDGAGAEPGHVIRTTLRGRNGQSRQTVSYISEHVVGTGSFGMVFQAKCRETGEVVAIKKVLQDKRYKNRELQIMQMLDHPNAVALKHSFFSRTDNEEVYLNLVLEFVPETVNRVARSYSRTNQLMPLIYVKLYTYQICRALAYIHNSFGLCHRDIKPQNLLVNPHTHQLKICDFGSAKVLVKGEPNVSYICSRYYRAPELIFGASEYTTAIDIWSTGCVMAELLLGQPLFPGESGVDQLVEIIKVLGTPTREEIKCMNPNYTEFKFPQIKPHPWHKVFQKRLPPEAVDLLCRFFQYSPNLRCTALEACIHPLFDELRDPNTRLPNGRPLPPLFNFKPQELSGIPP…	83:367	YISEHVVGTGSFGMVFQAKCRETGEVVAIKKVLQDKRYKNRELQIMQMLDHPNAVALKHSFFSRTDNEEVYLNLVLEFVPETVNRVARSYSRTNQLMPLIYVKLYTYQICRALAYIHNSFGLCHRDIKPQNLLVNPHTHQLKICDFGSAKVLVKGEPNVSYICSRYYRAPELIFGASEYTTAIDIWSTGCVMAELLLGQPLFPGESGVDQLVEIIKVLGTPTREEIKCMNPNYTEFKFPQIKPHPWHKVFQKRLPPEAVDLLCRFFQYSPNLRCTALEACIHPLF
	AtSK41/ASK_kappa.4	AT1G09840.4	MASSGLGNGVGTSRSAKGLKSSSSSVDWLTRDLAETRIRDKVETDDERDSEPDIIDGAGAEPGHVIRTTLRGRNGQSRQTVSYISEHVVGTGSFGMVFQAKCRETGEVVAIKKVLQDKRYKNRELQIMQMLDHPNAVALKHSFFSRTDNEEVYLNLVLEFVPETVNRVARSYSRTNQLMPLIYVKLYTYQICRALAYIHNSFGLCHRDIKPQNLLVNPHTHQLKICDFGSAKVLVKGEPNVSYICSRYYRAPELIFGASEYTTAIDIWSTGCVMAELLLGQPLFPGESGVDQLVEIIKVLGTPTREEIKCMNPNYTEFKFPQIKPHPWHKVFQKRLPPEAVDLLCRFFQYSPNLRCTALEACIHPLFDELRDPNTRLPNGRPLPPLFNFKPQELSGIPP…	83:367	YISEHVVGTGSFGMVFQAKCRETGEVVAIKKVLQDKRYKNRELQIMQMLDHPNAVALKHSFFSRTDNEEVYLNLVLEFVPETVNRVARSYSRTNQLMPLIYVKLYTYQICRALAYIHNSFGLCHRDIKPQNLLVNPHTHQLKICDFGSAKVLVKGEPNVSYICSRYYRAPELIFGASEYTTAIDIWSTGCVMAELLLGQPLFPGESGVDQLVEIIKVLGTPTREEIKCMNPNYTEFKFPQIKPHPWHKVFQKRLPPEAVDLLCRFFQYSPNLRCTALEACIHPLF
	AtSK41/ASK_kappa.5	AT1G09840.5	MASSGLGNGVGTSRSAKGLKSSSSSVDWLTRDLAETRIRDKVETDDERDSEPDIIDGAGAEPGHVIRTTLRGRNGQSRQTVSYISEHVVGTGSFGMVFQAKCRETGEVVAIKKVLQDKRYKNRELQIMQMLDHPNAVALKHSFFSRTDNEEVYLNLVLEFVPETVNRVARSYSRTNQLMPLIYVKLYTYQICRALAYIHNSFGLCHRDIKPQNLLVNPHTHQLKICDFGSAKVLVKGEPNVSYICSRYYRAPELIFGASEYTTAIDIWSTGCVMAELLLGQPLFPGESGVDQLVEIIKVLGTPTREEIKCMNPNYTEFKFPQIKPHPWHKVFQKRLPPEAVDLLCRFFQYSPNLRCTALEACIHPLFDELRDPNTRLPNGRPLPPLFNFKPQELSGIPP…	83:367	YISEHVVGTGSFGMVFQAKCRETGEVVAIKKVLQDKRYKNRELQIMQMLDHPNAVALKHSFFSRTDNEEVYLNLVLEFVPETVNRVARSYSRTNQLMPLIYVKLYTYQICRALAYIHNSFGLCHRDIKPQNLLVNPHTHQLKICDFGSAKVLVKGEPNVSYICSRYYRAPELIFGASEYTTAIDIWSTGCVMAELLLGQPLFPGESGVDQLVEIIKVLGTPTREEIKCMNPNYTEFKFPQIKPHPWHKVFQKRLPPEAVDLLCRFFQYSPNLRCTALEACIHPLF
	AtSK41/ASK_kappa.6	AT1G09840.6	MASSGLGNGVGTSRSAKGLKSSSSSVDWLTRDLAETRIRDKVETDDERDSEPDIIDGAGAEPGHVIRTTLRGRNGQSRQTVSYISEHVVGTGSFGMVFQAKCRETGEVVAIKKVLQDKRYKNRELQIMQMLDHPNAVALKHSFFSRTDNEEVYLNLVLEFVPETVNRVARSYSRTNQLMPLIYVKLYTYQICRALAYIHNSFGLCHRDIKPQNLLVNPHTHQLKICDFGSAKVLVKGEPNVSYICSRYYRAPELIFGASEYTTAIDIWSTGCVMAELLLGQPLFPGESGVDQLVEIIKVLGTPTREEIKCMNPNYTEFKFPQIKPHPWHKVFQKRLPPEAVDLLCRFFQYSPNLRCTALEACIHPLFDELRDPNTRLPNGRPLPPLFNFKPQELSGIPP…	83:367	YISEHVVGTGSFGMVFQAKCRETGEVVAIKKVLQDKRYKNRELQIMQMLDHPNAVALKHSFFSRTDNEEVYLNLVLEFVPETVNRVARSYSRTNQLMPLIYVKLYTYQICRALAYIHNSFGLCHRDIKPQNLLVNPHTHQLKICDFGSAKVLVKGEPNVSYICSRYYRAPELIFGASEYTTAIDIWSTGCVMAELLLGQPLFPGESGVDQLVEIIKVLGTPTREEIKCMNPNYTEFKFPQIKPHPWHKVFQKRLPPEAVDLLCRFFQYSPNLRCTALEACIHPLF
	AtSK41/ASK_kappa.7	AT1G09840.7	MASSGLGNGVGTSRSAKGLKSSSSSVDWLTRDLAETRIRDKVETDDERDSEPDIIDGAGAEPGHVIRTTLRGRNGQSRQTVSYISEHVVGTGSFGMVFQAKCRETGEVVAIKKVLQDKRYKNRELQIMQMLDHPNAVALKHSFFSRTDNEEVYLNLVLEFVPETVNRVARSYSRTNQLMPLIYVKLYTYQICRALAYIHNSFGLCHRDIKPQNLLVNPHTHQLKICDFGSAKVLVKGEPNVSYICSRYYRAPELIFGASEYTTAIDIWSTGCVMAELLLGQPLFPGESGVDQLVEIIKVLGTPTREEIKCMNPNYTEFKFPQIKPHPWHKVFQKRLPPEAVDLLCRFFQYSPNLRCTALEACIHPLFDELRDPNTRLPNGRPLPPLFNFKPQELSGIPP…	83:367	YISEHVVGTGSFGMVFQAKCRETGEVVAIKKVLQDKRYKNRELQIMQMLDHPNAVALKHSFFSRTDNEEVYLNLVLEFVPETVNRVARSYSRTNQLMPLIYVKLYTYQICRALAYIHNSFGLCHRDIKPQNLLVNPHTHQLKICDFGSAKVLVKGEPNVSYICSRYYRAPELIFGASEYTTAIDIWSTGCVMAELLLGQPLFPGESGVDQLVEIIKVLGTPTREEIKCMNPNYTEFKFPQIKPHPWHKVFQKRLPPEAVDLLCRFFQYSPNLRCTALEACIHPLF
	AtSK41/ASK_kappa.8	AT1G09840.8	MASSGLGNGVGTSRSAKGLKSSSSSVDWLTRDLAETRIRDKVETDDERDSEPDIIDGAGAEPGHVIRTTLRGRNGQSRQTVSYISEHVVGTGSFGMVFQAKCRETGEVVAIKKVLQDKRYKNRELQIMQMLDHPNAVALKHSFFSRTDNEEVYLNLVLEFVPETVNRVARSYSRTNQLMPLIYVKLYTYQICRALAYIHNSFGLCHRDIKPQNLLVNPHTHQLKICDFGSAKVLVKGEPNVSYICSRYYRAPELIFGASEYTTAIDIWSTGCVMAELLLGQPLFPGESGVDQLVEIIKVLGTPTREEIKCMNPNYTEFKFPQIKPHPWHKVFQKRLPPEAVDLLCRFFQYSPNLRCTALEACIHPLFDELRDPNTRLPNGRPLPPLFNFKPQELSGIPP…	83:367	YISEHVVGTGSFGMVFQAKCRETGEVVAIKKVLQDKRYKNRELQIMQMLDHPNAVALKHSFFSRTDNEEVYLNLVLEFVPETVNRVARSYSRTNQLMPLIYVKLYTYQICRALAYIHNSFGLCHRDIKPQNLLVNPHTHQLKICDFGSAKVLVKGEPNVSYICSRYYRAPELIFGASEYTTAIDIWSTGCVMAELLLGQPLFPGESGVDQLVEIIKVLGTPTREEIKCMNPNYTEFKFPQIKPHPWHKVFQKRLPPEAVDLLCRFFQYSPNLRCTALEACIHPLF
	AtSK41/ASK_kappa.9	AT1G09840.9	MASSGLGNGVGTSRSAKGLKSSSSSVDWLTRDLAETRIRDKVETDDERDSEPDIIDGAGAEPGHVIRTTLRGRNGQSRQTVSYISEHVVGTGSFGMVFQAKCRETGEVVAIKKVLQDKRYKNRELQIMQMLDHPNAVALKHSFFSRTDNEEVYLNLVLEFVPETVNRVARSYSRTNQLMPLIYVKLYTYQICRALAYIHNSFGLCHRDIKPQNLLVNPHTHQLKICDFGSAKVLVKGEPNVSYICSRYYRAPELIFGASEYTTAIDIWSTGCVMAELLLGQPLFPGESGVDQLVEIIKVLGTPTREEIKCMNPNYTEFKFPQIKPHPWHKVFQKRLPPEAVDLLCRFFQYSPNLRCTALEACIHPLFDELRDPNTRLPNGRPLPPLFNFKPQELSGIPP…	83:367	YISEHVVGTGSFGMVFQAKCRETGEVVAIKKVLQDKRYKNRELQIMQMLDHPNAVALKHSFFSRTDNEEVYLNLVLEFVPETVNRVARSYSRTNQLMPLIYVKLYTYQICRALAYIHNSFGLCHRDIKPQNLLVNPHTHQLKICDFGSAKVLVKGEPNVSYICSRYYRAPELIFGASEYTTAIDIWSTGCVMAELLLGQPLFPGESGVDQLVEIIKVLGTPTREEIKCMNPNYTEFKFPQIKPHPWHKVFQKRLPPEAVDLLCRFFQYSPNLRCTALEACIHPLF
	AtSK41/ASK_kappa.10	AT1G09840.10	MASSGLGNGVGTSRSAKGLKSSSSSVDWLTRDLAETRIRDKVETDDERDSEPDIIDGAGAEPGHVIRTTLRGRNGQSRQTVSYISEHVVGTGSFGMVFQAKCRETGEVVAIKKVLQDKRYKNRELQIMQMLDHPNAVALKHSFFSRTDNEEVYLNLVLEFVPETVNRVARSYSRTNQLMPLIYVKLYTYQICRALAYIHNSFGLCHRDIKPQNLLVNPHTHQLKICDFGSAKVLVKGEPNVSYICSRYYRAPELIFGASEYTTAIDIWSTGCVMAELLLGQPLFPGESGVDQLVEIIKVLGTPTREEIKCMNPNYTEFKFPQIKPHPWHKVFQKRLPPEAVDLLCRFFQYSPNLRCTALEACIHPLFDELRDPNTRLPNGRPLPPLFNFKPQELSGIPP…	83:367	YISEHVVGTGSFGMVFQAKCRETGEVVAIKKVLQDKRYKNRELQIMQMLDHPNAVALKHSFFSRTDNEEVYLNLVLEFVPETVNRVARSYSRTNQLMPLIYVKLYTYQICRALAYIHNSFGLCHRDIKPQNLLVNPHTHQLKICDFGSAKVLVKGEPNVSYICSRYYRAPELIFGASEYTTAIDIWSTGCVMAELLLGQPLFPGESGVDQLVEIIKVLGTPTREEIKCMNPNYTEFKFPQIKPHPWHKVFQKRLPPEAVDLLCRFFQYSPNLRCTALEACIHPLF
	AtSK41/ASK_kappa.11	AT1G09840.11	MQMLDHPNAVALKHSFFSRTDNEEVYLNLVLEFVPETVNRVARSYSRTNQLMPLIYVKLYTYQICRALAYIHNSFGLCHRDIKPQNLLVNPHTHQLKICDFGSAKVLVKGEPNVSYICSRYYRAPELIFGASEYTTAIDIWSTGCVMAELLLGQPLFPGESGVDQLVEIIKVLGTPTREEIKCMNPNYTEFKFPQIKPHPWHKVFQKRLPPEAVDLLCRFFQYSPNLRCTALEACIHPLFDELRDPNTRLPNGRPLPPLFNFKPQELSGIPPEIVNRLVPEHARKQNLFMALHS	1:240	MQMLDHPNAVALKHSFFSRTDNEEVYLNLVLEFVPETVNRVARSYSRTNQLMPLIYVKLYTYQICRALAYIHNSFGLCHRDIKPQNLLVNPHTHQLKICDFGSAKVLVKGEPNVSYICSRYYRAPELIFGASEYTTAIDIWSTGCVMAELLLGQPLFPGESGVDQLVEIIKVLGTPTREEIKCMNPNYTEFKFPQIKPHPWHKVFQKRLPPEAVDLLCRFFQYSPNLRCTALEACIHPLF
AtSK42/ASK_delta	AtSK42/ASK_delta.1	AT1G57870.1	MESHLGNGVGSSRSAKNTKNTSSSVDWLSRDMLEMKIRDKTEADEERDSEPDIIDGVGAEPGHVITTTLPGRNGQSRQTVSYIAEHVVGTGSFGMVFQAKCRETGEVVAIKKVLQDKRYKNRELQIMQMLDHPNVVCLKHSFYSRTENEEVYLNLVLEFVPETVNRTARSYSRMNQLMPLIYVKLYTYQICRGLAYLHNCCGLCHRDIKPQNLLVNPHTHQLKICDFGSAKVLVKGEPNISYICSRYYRAPELIFGATEYTTAIDIWSTGCVMAELLLGQPLFPGESGVDQLVEIIKVLGTPTREEIKCMNPNYTEFKFPQIKPHPWHKVFQKRLPPEAVDLLCRFFQYSPNLRCTAVEACIHPFFDELRDPNARLPNGRPLPPLFNFKPQELSGIPPE…	82:366	YIAEHVVGTGSFGMVFQAKCRETGEVVAIKKVLQDKRYKNRELQIMQMLDHPNVVCLKHSFYSRTENEEVYLNLVLEFVPETVNRTARSYSRMNQLMPLIYVKLYTYQICRGLAYLHNCCGLCHRDIKPQNLLVNPHTHQLKICDFGSAKVLVKGEPNISYICSRYYRAPELIFGATEYTTAIDIWSTGCVMAELLLGQPLFPGESGVDQLVEIIKVLGTPTREEIKCMNPNYTEFKFPQIKPHPWHKVFQKRLPPEAVDLLCRFFQYSPNLRCTAVEACIHPFF
	AtSK42/ASK_delta.2	AT1G57870.2	MESHLGNGVGSSRSAKNTKNTSSSVDWLSRDMLEMKIRDKTEADEERDSEPDIIDGVGAEPGHVITTTLPGRNGQSRQTVSYIAEHVVGTGSFGMVFQAKCRETGEVVAIKKVLQDKRYKNRELQIMQMLDHPNVVCLKHSFYSRTENEEVYLNLVLEFVPETVNRTARSYSRMNQLMPLIYVKLYTYQICRGLAYLHNCCGLCHRDIKPQNLLVNPHTHQLKICDFGSAKVLVKGEPNISYICSRYYRAPELIFGATEYTTAIDIWSTGCVMAELLLGQPLFPGESGVDQLVEIIKVLGTPTREEIKCMNPNYTEFKFPQIKPHPWHKVFQKRLPPEAVDLLCRFFQYSPNLRCTAVEACIHPFFDELRDPNARLPNGRPLPPLFNFKPQELSGIPPE…	82:366	YIAEHVVGTGSFGMVFQAKCRETGEVVAIKKVLQDKRYKNRELQIMQMLDHPNVVCLKHSFYSRTENEEVYLNLVLEFVPETVNRTARSYSRMNQLMPLIYVKLYTYQICRGLAYLHNCCGLCHRDIKPQNLLVNPHTHQLKICDFGSAKVLVKGEPNISYICSRYYRAPELIFGATEYTTAIDIWSTGCVMAELLLGQPLFPGESGVDQLVEIIKVLGTPTREEIKCMNPNYTEFKFPQIKPHPWHKVFQKRLPPEAVDLLCRFFQYSPNLRCTAVEACIHPFF
	AtSK42/ASK_delta.3	AT1G57870.3	MESHLGNGVGSSRSAKNTKNTSSSVDWLSRDMLEMKIRDKTEADEERDSEPDIIDGVGAEPGHVITTTLPGRNGQSRQTVSYIAEHVVGTGSFGMVFQAKCRETGEVVAIKKVLQDKRYKNRELQIMQMLDHPNVVCLKHSFYSRTENEEVYLNLVLEFVPETVNRTARSYSRMNQLMPLIYVKLYTYQICRGLAYLHNCCGLCHRDIKPQNLLVNPHTHQLKICDFGSAKVLVKGEPNISYICSRYYRAPELIFGATEYTTAIDIWSTGCVMAELLLGQPLFPGESGVDQLVEIIKVLGTPTREEIKCMNPNYTEFKFPQIKPHPWHKVFQKRLPPEAVDLLCRFFQYSPNLRCTAVEACIHPFFDELRDPNARLPNGRPLPPLFNFKPQELSGIPPE…	82:366	YIAEHVVGTGSFGMVFQAKCRETGEVVAIKKVLQDKRYKNRELQIMQMLDHPNVVCLKHSFYSRTENEEVYLNLVLEFVPETVNRTARSYSRMNQLMPLIYVKLYTYQICRGLAYLHNCCGLCHRDIKPQNLLVNPHTHQLKICDFGSAKVLVKGEPNISYICSRYYRAPELIFGATEYTTAIDIWSTGCVMAELLLGQPLFPGESGVDQLVEIIKVLGTPTREEIKCMNPNYTEFKFPQIKPHPWHKVFQKRLPPEAVDLLCRFFQYSPNLRCTAVEACIHPFF
	AtSK42/ASK_delta.4	AT1G57870.4	MESHLGNGVGSSRSAKNTKNTSSSVDWLSRDMLEMKIRDKTEADEERDSEPDIIDGVGAEPGHVITTTLPGRNGQSRQTVSYIAEHVVGTGSFGMVFQAKCRETGEVVAIKKVLQDKRYKNRELQIMQMLDHPNVVCLKHSFYSRTENEEVYLNLVLEFVPETVNRTARSYSRMNQLMPLIYVKLYTYQICRGLAYLHNCCGLCHRDIKPQNLLVNPHTHQLKICDFGSAKVLVKGEPNISYICSRYYRAPELIFGATEYTTAIDIWSTGCVMAELLLGQPLFPGESGVDQLVEIIKVLGTPTREEIKCMNPNYTEFKFPQIKPHPWHKVFQKRLPPEAVDLLCRFFQYSPNLRCTAVEACIHPFFDELRDPNARLPNGRPLPPLFNFKPQELSGIPPE…	82:366	YIAEHVVGTGSFGMVFQAKCRETGEVVAIKKVLQDKRYKNRELQIMQMLDHPNVVCLKHSFYSRTENEEVYLNLVLEFVPETVNRTARSYSRMNQLMPLIYVKLYTYQICRGLAYLHNCCGLCHRDIKPQNLLVNPHTHQLKICDFGSAKVLVKGEPNISYICSRYYRAPELIFGATEYTTAIDIWSTGCVMAELLLGQPLFPGESGVDQLVEIIKVLGTPTREEIKCMNPNYTEFKFPQIKPHPWHKVFQKRLPPEAVDLLCRFFQYSPNLRCTAVEACIHPFF
HvGSK1.1	HvGSK1.1.1	HORVU3Hr1G034440.1	MASVGVAPSGHKNSSGTSMGVEKLPDQMNDLKIRDDKEVEATIINGKGTETGHIIVTTTGGKNGQPKQTVSYMAERIVGQGSFGIVFQAKCLETGETVAIKKVLQDKRYKNRELQTMRLLDHPNVVALKHCFFSTTEKDELYLNLVLEYVPETVHRVVKHYNKMNQRMPLIYVKLYTYQICRALAYIHGSIGVCHRDIKPQNLLVNPHTHQLKLCDFGSAKVLVKGEPNISYICSRYYRAPELIFGATEYTTAIDIWSAGCVLAELMLGQPLFPGESGVDQLVEIIKVLGTPTREEIKCMNPNYTEFKFPQIKAHPWHKVFHKRMPPEAVDLVSRLLQYSPSEWSLSASSF	72:348	YMAERIVGQGSFGIVFQAKCLETGETVAIKKVLQDKRYKNRELQTMRLLDHPNVVALKHCFFSTTEKDELYLNLVLEYVPETVHRVVKHYNKMNQRMPLIYVKLYTYQICRALAYIHGSIGVCHRDIKPQNLLVNPHTHQLKLCDFGSAKVLVKGEPNISYICSRYYRAPELIFGATEYTTAIDIWSAGCVLAELMLGQPLFPGESGVDQLVEIIKVLGTPTREEIKCMNPNYTEFKFPQIKAHPWHKVFHKRMPPEAVDLVSRLLQYSPSEWSLSA
	HvGSK1.1.2	HORVU3Hr1G034440.2	MASVGVAPSGHKNSSGTSMGVEKLPDQMNDLKIRDDKEVEATIINGKGTETGHIIVTTTGGKNGQPKQTVSYMAERIVGQGSFGIVFQAKCLETGETVAIKKVLQDKRYKNRELQTMRLLDHPNVVALKHCFFSTTEKDELYLNLVLEYVPETVHRVVKHYNKMNQRMPLIYVKLYTYQICRALAYIHGSIGVCHRDIKPQNLLVNPHTHQLKLCDFGSAKVLVKGEPNISYICSRYYRAPELIFGATEYTTAIDIWSAGCVLAELMLGQPLFPGESGVDQLVEIIKVLGTPTREEIKCMNPNYTEFKFPQIKAHPWHKVFHKRMPPEAVDLVSRLLQYSPNLRCTAVEALVHPFFDELRDPGTRLPNGRFLPPLFNFKPNELKGIPVDVAAKLIPEHA…	72:356	YMAERIVGQGSFGIVFQAKCLETGETVAIKKVLQDKRYKNRELQTMRLLDHPNVVALKHCFFSTTEKDELYLNLVLEYVPETVHRVVKHYNKMNQRMPLIYVKLYTYQICRALAYIHGSIGVCHRDIKPQNLLVNPHTHQLKLCDFGSAKVLVKGEPNISYICSRYYRAPELIFGATEYTTAIDIWSAGCVLAELMLGQPLFPGESGVDQLVEIIKVLGTPTREEIKCMNPNYTEFKFPQIKAHPWHKVFHKRMPPEAVDLVSRLLQYSPNLRCTAVEALVHPFF
	HvGSK1.1.3	HORVU3Hr1G034440.3	WMHLQTVSYMAERIVGQGSFGIVFQAKCLETGETVAIKKVLQDKRYKNRELQTMRLLDHPNVVALKHCFFSTTEKDELYLNLVLEYVPETVHRVVKHYNKMNQRMPLIYVKLYTYQICRALAYIHGSIGVCHRDIKPQNLLVNPHTHQLKLCDFGSAKVLVKGEPNISYICSRYYRAPELIFGATEYTTAIDIWSAGCVLAELMLGQPLFPGESGVDQLVEIIKVLGTPTREEIKCMNPNYTEFKFPQIKAHPWHKVFHKRMPPEAVDLVSRLLQYSPNLRCTAVEALVHPFFDELRDPGTRLPNGRFLPPLFNFKPNELKGIPVDVAAKLIPEHARKQSSHA	9:293	YMAERIVGQGSFGIVFQAKCLETGETVAIKKVLQDKRYKNRELQTMRLLDHPNVVALKHCFFSTTEKDELYLNLVLEYVPETVHRVVKHYNKMNQRMPLIYVKLYTYQICRALAYIHGSIGVCHRDIKPQNLLVNPHTHQLKLCDFGSAKVLVKGEPNISYICSRYYRAPELIFGATEYTTAIDIWSAGCVLAELMLGQPLFPGESGVDQLVEIIKVLGTPTREEIKCMNPNYTEFKFPQIKAHPWHKVFHKRMPPEAVDLVSRLLQYSPNLRCTAVEALVHPFF
	HvGSK1.1.4	HORVU3Hr1G034440.4	MHLQTVSYMAERIVGQGSFGIVFQAKCLETGETVAIKKVLQDKRYKNRELQTMRLLDHPNVVALKHCFFSTTEKDELYLNLVLEYVPETVHRVVKHYNKMNQRMPLIYVKLYTYQICRALAYIHGSIGVCHRDIKPQNLLVNPHTHQLKLCDFGSAKVLVKGEPNISYICSRYYRAPELIFGATEYTTAIDIWSAGCVLAELMLGQPLFPGESGVDQLVEIIKVLGTPTREEIKCMNPNYTEFKFPQIKAHPWHKVFHKRMPPEAVDLVSRLLQYSPNLRCTAVSIFIMWLE	8:290	YMAERIVGQGSFGIVFQAKCLETGETVAIKKVLQDKRYKNRELQTMRLLDHPNVVALKHCFFSTTEKDELYLNLVLEYVPETVHRVVKHYNKMNQRMPLIYVKLYTYQICRALAYIHGSIGVCHRDIKPQNLLVNPHTHQLKLCDFGSAKVLVKGEPNISYICSRYYRAPELIFGATEYTTAIDIWSAGCVLAELMLGQPLFPGESGVDQLVEIIKVLGTPTREEIKCMNPNYTEFKFPQIKAHPWHKVFHKRMPPEAVDLVSRLLQYSPNLRCTAVSIFIMW
	HvGSK1.1.5	HORVU3Hr1G034440.5	MAERIVGQGSFGIVFQAKCLETGETVAIKKVLQDKRYKNRELQTMRLLDHPNVVALKHCFFSTTEKDELYLNLVLEYVPETVHRVVKHYNKMNQRMPLIYVKLYTYQICRALAYIHGSIGVCHRDIKPQNLLVNPHTHQLKLCDFGSAKVLVKGEPNISYICSRYYRAPELIFGATEYTTAIDIWSAGCVLAELMLGQPLFPGESGVDQLVEIIKVLGTPTREEIKCMNPNYTEFKFPQIKAHPWHKVFHKRMPPEAVDLVSRLLQYSPNLRCTAVEALVHPFFDELRDPGTRLPNGRFLPPLFNFKPNELKGIPVDVAAKLIPEHARKQSSHA	1:284	MAERIVGQGSFGIVFQAKCLETGETVAIKKVLQDKRYKNRELQTMRLLDHPNVVALKHCFFSTTEKDELYLNLVLEYVPETVHRVVKHYNKMNQRMPLIYVKLYTYQICRALAYIHGSIGVCHRDIKPQNLLVNPHTHQLKLCDFGSAKVLVKGEPNISYICSRYYRAPELIFGATEYTTAIDIWSAGCVLAELMLGQPLFPGESGVDQLVEIIKVLGTPTREEIKCMNPNYTEFKFPQIKAHPWHKVFHKRMPPEAVDLVSRLLQYSPNLRCTAVEALVHPFF
	HvGSK1.1.6	HORVU3Hr1G034440.6	LQTVSYMAERIVGQGSFGIVFQAKCLETGETVAIKKVLQDKRYKNRELQTMRLLDHPNVVALKHCFFSTTEKDELYLNLVLEYVPETVHRVVKHYNKMNQRMPLIYVKLYTYQICRALAYIHGSIGVCHRDIKPQNLLVNPHTHQLKLCDFGSAKVLVKGEPNISYICSRYYRAPELIFGATEYTTAIDIWSAGCVLAELMLGQPLFPGESGVDQLVEIIKVLGTPTREEIKCMNPNYTEFKFPQIKAHPWHKVFHKRMPPEAVDLVSRLLQYSPNLRCTAPGTRLPNGRFLPPLFNFKPNGKLRNRGNSCSILHITSHIVAVVVAGIT	6:285	YMAERIVGQGSFGIVFQAKCLETGETVAIKKVLQDKRYKNRELQTMRLLDHPNVVALKHCFFSTTEKDELYLNLVLEYVPETVHRVVKHYNKMNQRMPLIYVKLYTYQICRALAYIHGSIGVCHRDIKPQNLLVNPHTHQLKLCDFGSAKVLVKGEPNISYICSRYYRAPELIFGATEYTTAIDIWSAGCVLAELMLGQPLFPGESGVDQLVEIIKVLGTPTREEIKCMNPNYTEFKFPQIKAHPWHKVFHKRMPPEAVDLVSRLLQYSPNLRCTAPGTR
	HvGSK1.1.7	HORVU3Hr1G034440.7	MHLQTVSYMAERIVGQGSFGIVFQAKCLETGETVAIKKVLQDKRYKNRELQTMRLLDHPNVVALKHCFFSTTEKDELYLNLVLEYVPETVHRVVKHYNKMNQRMPLIYVKLYTYQICRALAYIHGSIGVCHRDIKPQNLLVNPHTHQLKLCDFGSAKVLVKGEPNISYICSRYYRAPELIFGATEYTTAIDIWSAGCVLAELMLGQPLFPGESGVDQLVEIIKVLGTPTREEIKCMNPNYTEFKFPQIKAHPWHKVFHKRMPPEAVDLVSRLLQYSPNLRCTAVEALVHPFFDELRDPGTRLPNGRFLPPLFNFKPNGKLRNRGNSCSILHITSHIVAVVVAGIT	8:292	YMAERIVGQGSFGIVFQAKCLETGETVAIKKVLQDKRYKNRELQTMRLLDHPNVVALKHCFFSTTEKDELYLNLVLEYVPETVHRVVKHYNKMNQRMPLIYVKLYTYQICRALAYIHGSIGVCHRDIKPQNLLVNPHTHQLKLCDFGSAKVLVKGEPNISYICSRYYRAPELIFGATEYTTAIDIWSAGCVLAELMLGQPLFPGESGVDQLVEIIKVLGTPTREEIKCMNPNYTEFKFPQIKAHPWHKVFHKRMPPEAVDLVSRLLQYSPNLRCTAVEALVHPFF
	HvGSK1.1.8	HORVU3Hr1G034440.8	MASVGVAPSGHKNSSGTSMGVEKLPDQMNDLKIRDDKEVEATIINGKGTETGHIIVTTTGGKNGQPKQTVSYMAERIVGQGSFGIVFQAKCLETGETVAIKKVLQDKRYKNRELQTMRLLDHPNVVALKHCFFSTTEKDELYLNLVLEYVPETVHRVVKHYNKMNQRMPLIYVKLYVGLWLTFMA	72:179	YMAERIVGQGSFGIVFQAKCLETGETVAIKKVLQDKRYKNRELQTMRLLDHPNVVALKHCFFSTTEKDELYLNLVLEYVPETVHRVVKHYNKMNQRMPLIYVKLYVGL
HvGSK1.2	HvGSK1.2.1	HORVU5Hr1G117030.1	MTSFGVAPASGLRDAGGSSEVDRLPDEISNMRISDEKEVEATIINGNGTEAGHIIVTTIGGRDGQRKQTISYMAERVIGQGSFGVVFQAKCLETSETVAIKKVLQDKRYKNRELQMMRLLDHPNVVSLKHCFFSTTEKDELFLNLVLEYVPETVHRVIRHYNKMNQRMPLIYVKLYSYQICRALAYIHRTVGVCHRDIKPQNLLVNPHTHQLKICDFGSAKVLVKGEPNISYICSRYYRAPELIFGATEYTTAIDIWSAGCVLAELLTGQPLFPGESGVDQLVEIIKILGTPTREEIKCMNPNYTEFKFPQIKAHPWHKVFHKRMPPEAVDLVSRLLQYSPHLRSSALDALIHPFFDELRDPNTRLPNGRFLPPLFNFKPHELKGLPMEIAMKLVPEHA…	72:356	YMAERVIGQGSFGVVFQAKCLETSETVAIKKVLQDKRYKNRELQMMRLLDHPNVVSLKHCFFSTTEKDELFLNLVLEYVPETVHRVIRHYNKMNQRMPLIYVKLYSYQICRALAYIHRTVGVCHRDIKPQNLLVNPHTHQLKICDFGSAKVLVKGEPNISYICSRYYRAPELIFGATEYTTAIDIWSAGCVLAELLTGQPLFPGESGVDQLVEIIKILGTPTREEIKCMNPNYTEFKFPQIKAHPWHKVFHKRMPPEAVDLVSRLLQYSPHLRSSALDALIHPFF
	HvGSK1.2.2	HORVU5Hr1G117030.2	MMRLLDHPNVVSLKHCFFSTTEKDELFLNLVLEYVPETVHRVIRHYNKMNQRMPLIYVKLYSYQICRALAYIHRTVGVCHRDIKPQNLLVNPHTHQLKICDFGSAKVLVKGEPNISYICSRYYRAPELIFGATEYTTAIDIWSAGCVLAELLTGQPLFPGESGVDQLVEIIKILGTPTREEIKCMNPNYTEFKFPQIKAHPWHKVFHKRMPPEAVDLVSRLLQYSPHLRSSALDALIHPFFDELRDPNTRLPNGRFLPPLFNFKPHELKGLPMEIAMKLVPEHARSQCPFLGL	1:241	MMRLLDHPNVVSLKHCFFSTTEKDELFLNLVLEYVPETVHRVIRHYNKMNQRMPLIYVKLYSYQICRALAYIHRTVGVCHRDIKPQNLLVNPHTHQLKICDFGSAKVLVKGEPNISYICSRYYRAPELIFGATEYTTAIDIWSAGCVLAELLTGQPLFPGESGVDQLVEIIKILGTPTREEIKCMNPNYTEFKFPQIKAHPWHKVFHKRMPPEAVDLVSRLLQYSPHLRSSALDALIHPFF
	HvGSK1.2.3	HORVU5Hr1G117030.3	MTSFGVAPASGLRDAGGSSEVDRLPDEISNMRISDEKEVEATIINGNGTEAGHIIVTTIGGRDGQRKQTISYMAERVIGQGSFGVVFQAKCLETSETVAIKKVLQDKRYKNRELQMMRLLDHPNVVSLKHCFFSTTEKDELFLNLVLEYVPETVHRVIRHYNKMNQRMPLIYVKLYSYQICRALAYIHRTVGVCHRDIKPQNLLVNPHTHQLKICDFGSAKVLVKGEPNISYICSRYYRAPELIFGATEYTTAIDIWSAGCVLAELLTGQPLFPGESGVDQLVEIIKILGTPTREEIKCMNPNYTEFKFPQIKAHPWHKVRLSEWNFGACKLLYGKILVLIYDSFHLTAGIPQANAA	72:320	YMAERVIGQGSFGVVFQAKCLETSETVAIKKVLQDKRYKNRELQMMRLLDHPNVVSLKHCFFSTTEKDELFLNLVLEYVPETVHRVIRHYNKMNQRMPLIYVKLYSYQICRALAYIHRTVGVCHRDIKPQNLLVNPHTHQLKICDFGSAKVLVKGEPNISYICSRYYRAPELIFGATEYTTAIDIWSAGCVLAELLTGQPLFPGESGVDQLVEIIKILGTPTREEIKCMNPNYTEFKFPQIKAHPWHKV
	HvGSK1.2.4	HORVU5Hr1G117030.4	IINGNGTEAGHIIVTTIGGRDGQRKQTISYMAERVIGQGSFGVVFQAKCLETSETVAIKKVLQDKRYKNRELQMMRLLDHPNVVSLKHCFFSTTEKDELFLNLVLEYVPETVHRVIRHYNKMNQRMPLIYVKLYSYQICRALAYIHRTVGVCHRDIKPQNLLVNPHTHQLKICDFGSAKVLVKGEPNISYICSRYYRAPELIFGATEYTTAIDIWSAGCVLAELLTGQPLFPGESGVDQLVEIIKILGTPTREEIKCMNPNYTEFKFPQIKAHPWHKVFHKRMPPEAVDLVSRLLQYSPHLRSSALDALIHPFFDELRDPNTRLPNGRFLPPLFNFKPHELKGLPMEIAMKLVPEHRIALLRPT	30:314	YMAERVIGQGSFGVVFQAKCLETSETVAIKKVLQDKRYKNRELQMMRLLDHPNVVSLKHCFFSTTEKDELFLNLVLEYVPETVHRVIRHYNKMNQRMPLIYVKLYSYQICRALAYIHRTVGVCHRDIKPQNLLVNPHTHQLKICDFGSAKVLVKGEPNISYICSRYYRAPELIFGATEYTTAIDIWSAGCVLAELLTGQPLFPGESGVDQLVEIIKILGTPTREEIKCMNPNYTEFKFPQIKAHPWHKVFHKRMPPEAVDLVSRLLQYSPHLRSSALDALIHPFF
	HvGSK1.2.5	HORVU5Hr1G117030.5	MAERVIGQGSFGVVFQAKCLETSETVAIKKVLQDKRYKNRELQMMRLLDHPNVVSLKHCFFSTTEKDELFLNLVLEYVPETVHRVIRHYNKMNQRMPLIYVKLYSYQICRALAYIHRTVGVCHRDIKPQNLLVNPHTHQLKICDFGSAKVLVKGEPNISYICSRYYRAPELIFGATEYTTAIDIWSAGCVLAELLTGQPLFPGESGVDQLVEIIKILGTPTREEIKCMNPNYTEFKFPQIKAHPWHKVFHKRMPPEAVDLVSRLLQYSPHLRSSALDALIHPFFDELRDPNTRLPNGRFLPPLFNFKPHELKGLPMEIAMKLVPEHARSQCPFLGL	1:284	MAERVIGQGSFGVVFQAKCLETSETVAIKKVLQDKRYKNRELQMMRLLDHPNVVSLKHCFFSTTEKDELFLNLVLEYVPETVHRVIRHYNKMNQRMPLIYVKLYSYQICRALAYIHRTVGVCHRDIKPQNLLVNPHTHQLKICDFGSAKVLVKGEPNISYICSRYYRAPELIFGATEYTTAIDIWSAGCVLAELLTGQPLFPGESGVDQLVEIIKILGTPTREEIKCMNPNYTEFKFPQIKAHPWHKVFHKRMPPEAVDLVSRLLQYSPHLRSSALDALIHPFF
	HvGSK1.2.6	HORVU5Hr1G117030.6	IINGNGTEAGHIIVTTIGGRDGQRKQTISYMAERVIGQGSFGVVFQAKCLETSETVAIKKVLQDKRYKNRELQMMRLLDHPNVVSLKHCFFSTTEKDELFLNLVLEYVPETVHRVIRHYNKMNQRMPLIYVKLYSYQICRALAYIHRTVGVCHRDIKPQNLLVNPHTHQLKICDFGSAKVLVKGEPNISYICSRYYRAPELIFGATEYTTAIDIWSAGCVLAELLTGQPLFPGESGVDQLVEIIKILGTPTREEIKCMNPNYTEFKFPQIKAHPWHKVFHKRMPPEAVDLVSRLLQYSPHLRSSAVSAFVPCSFHTSEHGFKCLNL	30:311	YMAERVIGQGSFGVVFQAKCLETSETVAIKKVLQDKRYKNRELQMMRLLDHPNVVSLKHCFFSTTEKDELFLNLVLEYVPETVHRVIRHYNKMNQRMPLIYVKLYSYQICRALAYIHRTVGVCHRDIKPQNLLVNPHTHQLKICDFGSAKVLVKGEPNISYICSRYYRAPELIFGATEYTTAIDIWSAGCVLAELLTGQPLFPGESGVDQLVEIIKILGTPTREEIKCMNPNYTEFKFPQIKAHPWHKVFHKRMPPEAVDLVSRLLQYSPHLRSSAVSAFVP
	HvGSK1.2.7	HORVU5Hr1G117030.7	IINGNGTEAGHIIVTTIGGRDGQRKQTISYMAERVIGQGSFGVVFQAKCLETSETVAIKKVLQDKRYKNRELQMMRLLDHPNVVSLKHCFFSTTEKDELFLNLVLEYVPETVHRVIRHYNKMNQRMPLIYVKLYSYQICRALAYIHRTVGVCHRDIKPQNLLVNPHTHQLKICDFGSAKVLVKGEPNISYICSRYYRAPELIFGATEYTTAIDIWSAGCVLAELLTGQPLFPGESGVDQLVEIIKILGTPTREEIKCMNPNYTEFKFPQIKAHPWHKVFHKRMPPEAVDLVSRLLQYSPHLRSSALDALIHPFFDELRDPNTRLPNGRFLPPLFNFKPHGKHTTHIEL	30:314	YMAERVIGQGSFGVVFQAKCLETSETVAIKKVLQDKRYKNRELQMMRLLDHPNVVSLKHCFFSTTEKDELFLNLVLEYVPETVHRVIRHYNKMNQRMPLIYVKLYSYQICRALAYIHRTVGVCHRDIKPQNLLVNPHTHQLKICDFGSAKVLVKGEPNISYICSRYYRAPELIFGATEYTTAIDIWSAGCVLAELLTGQPLFPGESGVDQLVEIIKILGTPTREEIKCMNPNYTEFKFPQIKAHPWHKVFHKRMPPEAVDLVSRLLQYSPHLRSSALDALIHPFF
	HvGSK1.2.8	HORVU5Hr1G117030.8	IINGNGTEAGHIIVTTIGGRDGQRKQTISYMAERVIGQGSFGVVFQAKCLETSETVAIKKVLQDKRYKNRELQMMRLLDHPNVVSLKHCFFSTTEKDELFLNLVLEYVPETVHRVIRHYNKMNQRMPLIYVKLYSYQICRALAYIHRTVGVCHRDIKPQNLLVNPHTHQLKICDFGSAKVLVKGEPNISYICSRYYRAPELIFGATEYTTAIDIWSAGCVLAELLTGQPLFPGESGVDQLVEIIKILGTPTREEIKCMNPNYTEFKFPQIKAHPWHKVFHKRMPPEAVDLVSRLLQYSPHLRSSAPNTRLPNGRFLPPLFNFKPHEL	30:309	YMAERVIGQGSFGVVFQAKCLETSETVAIKKVLQDKRYKNRELQMMRLLDHPNVVSLKHCFFSTTEKDELFLNLVLEYVPETVHRVIRHYNKMNQRMPLIYVKLYSYQICRALAYIHRTVGVCHRDIKPQNLLVNPHTHQLKICDFGSAKVLVKGEPNISYICSRYYRAPELIFGATEYTTAIDIWSAGCVLAELLTGQPLFPGESGVDQLVEIIKILGTPTREEIKCMNPNYTEFKFPQIKAHPWHKVFHKRMPPEAVDLVSRLLQYSPHLRSSAPNTR
	HvGSK1.2.9	HORVU5Hr1G117030.9	MTSFGVAPASGLRDAGGSSEVDRLPDEISNMRISDEKEVEATIINGNGTEAGHIIVTTIGGRDGQRKQTISYMAERVIGQGSFGVVFQAKCLETSETVAIKKVLQDKRYKNRELQMMRLLDHPNVVSLKHCFFSTTEKDELFLNLVLEYVPETVHRVIRHYNKMNQRMPLIYVKLWLKSEPMH	72:178	YMAERVIGQGSFGVVFQAKCLETSETVAIKKVLQDKRYKNRELQMMRLLDHPNVVSLKHCFFSTTEKDELFLNLVLEYVPETVHRVIRHYNKMNQRMPLIYVKLWLK
HvGSK1.3	HvGSK1.3.1	HORVU1Hr1G016490.1	MASVGAVRPSSRFQNDTSTSGDAERLPNEMGNMSIRDDRDPEDIVVNGNGTEPGHIIVTSIEGRNGQAKQV	27:309	PNEMGNMSIRDDRDPEDIVVNGNGTEPGHIIVTSIEGRNGQAKQV
	HvGSK1.3.2	HORVU1Hr1G016490.2	MASVGAVRPSSRFQNDTSTSGDAERLPNEMGNMSIRDDRDPEDIVVNGNGTEPGHIIVTSIEGRNGQAKQTISYMAERVVGHGSFGTVFQAKCLETGETVAIKKVLQDKRYKNRELQTMRVLDHPNVVALKHCFFSKTEKEELYLNLVLEYVPETAHRVIKHYNKMNQRMPLIYAKLYMYQICRSLAYIHNSIGVCHRDIKPQNLLVNPHTHQLKLCDFGSAKVLGERRAKYFLYLFKVL	74:235	YMAERVVGHGSFGTVFQAKCLETGETVAIKKVLQDKRYKNRELQTMRVLDHPNVVALKHCFFSKTEKEELYLNLVLEYVPETAHRVIKHYNKMNQRMPLIYAKLYMYQICRSLAYIHNSIGVCHRDIKPQNLLVNPHTHQLKLCDFGSAKVLGERRAKYFLY
	HvGSK1.3.3	HORVU1Hr1G016490.3	MAERVVGHGSFGTVFQAKCLETGETVAIKKVLQDKRYKNRELQTMRVLDHPNVVALKHCFFSKTEKEELYLNLVLEYVPETAHRVIKHYNKMNQRMPLIYAKLYMYQICRSLAYIHNSIGVCHRDIKPQNLLVNPHTHQLKLCDFGSAKVLVKGEPNISYICSRYYRAPELIFGATEYTTAIDVWSAGCVLAELLLGQPIFPGDSGVDQLVEIIKVLGTPTREEIKCMNPNYTEFKFPQIKAHPWHKIFHKRMPAEAVDLVSRLLQYSPSLRSTALEALIHPFFDELRDPNTRLPNGRFLPPLFNFKPHELKGVPMDILVKLIPEHARKNCAFVGW	1:284	MAERVVGHGSFGTVFQAKCLETGETVAIKKVLQDKRYKNRELQTMRVLDHPNVVALKHCFFSKTEKEELYLNLVLEYVPETAHRVIKHYNKMNQRMPLIYAKLYMYQICRSLAYIHNSIGVCHRDIKPQNLLVNPHTHQLKLCDFGSAKVLVKGEPNISYICSRYYRAPELIFGATEYTTAIDVWSAGCVLAELLLGQPIFPGDSGVDQLVEIIKVLGTPTREEIKCMNPNYTEFKFPQIKAHPWHKIFHKRMPAEAVDLVSRLLQYSPSLRSTALEALIHPFF
	HvGSK1.3.4	HORVU1Hr1G016490.4	MASVGAVRPSSRFQNDTSTSGDAERLPNEMGNMSIRDDRDPEDIVVNGNGTEPGHIIVTSIEGRNGQAKQQTISYMAERVVGHGSFGTVFQAKCLETGETVAIKKVLQDKRYKNRELQTMRVLDHPNVVALKHCFFSKTEKEELYLNLVLEYVPETAHRVIKHYNKMNQRMPLIYAKLYMYQICRSLAYIHNSIGVCHRDIKPQNLLVNPHTHQLKLCDFGSAKVLVKGEPNISYICSRYYRAPELIFGATEYTTAIDVWSAGCVLAELLLGQPIFPGDSGVDQLVEIIKVLGTPTREEIKCMNPNYTEFKFPQIKAHPWHKIFHKRMPAEAVDLVSRLLQYSPSLRSTALEALIHPFFDELRDPNTRLPNGRFLPPLFNFKPHELKGVPMDILVKLIP…	75:359	YMAERVVGHGSFGTVFQAKCLETGETVAIKKVLQDKRYKNRELQTMRVLDHPNVVALKHCFFSKTEKEELYLNLVLEYVPETAHRVIKHYNKMNQRMPLIYAKLYMYQICRSLAYIHNSIGVCHRDIKPQNLLVNPHTHQLKLCDFGSAKVLVKGEPNISYICSRYYRAPELIFGATEYTTAIDVWSAGCVLAELLLGQPIFPGDSGVDQLVEIIKVLGTPTREEIKCMNPNYTEFKFPQIKAHPWHKIFHKRMPAEAVDLVSRLLQYSPSLRSTALEALIHPFF
	HvGSK1.3.5	HORVU1Hr1G016490.5	MASVGAVRPSSRFQNDTSTSGDAERLPNEMGNMSIRDDRDPEDIVVNGNGTEPGHIIVTSIEGRNGQAKQTISYMAERVVGHGSFGTVFQAKCLETGETVAIKKVLQDKRYKNRELQTMRVLDHPNVVALKHCFFSKTEKEELYLNLVLEYVPETAHRVIKHYNKMNQRMPLIYAKLYMYQICRSLAYIHNSIGVCHRDIKPQNLLVVNPHTHQLKLCDFGSAKVLVKGEPNISYICSRYYRAPELIFGATEYTTAIDVWSAGCVLAELLLGQPIFPGDSGVDQLVEIIKVLGTPTREEIKCMNPNYTEFKFPQIKAHPWHKIFHKRMPAEAVDLVSRLLQYSPSLRSTALEALIHPFFDELRDPNTRLPNGRFLPPLFNFKPHELKGVPMDILVKLIP…	74:359	YMAERVVGHGSFGTVFQAKCLETGETVAIKKVLQDKRYKNRELQTMRVLDHPNVVALKHCFFSKTEKEELYLNLVLEYVPETAHRVIKHYNKMNQRMPLIYAKLYMYQICRSLAYIHNSIGVCHRDIKPQNLLVVNPHTHQLKLCDFGSAKVLVKGEPNISYICSRYYRAPELIFGATEYTTAIDVWSAGCVLAELLLGQPIFPGDSGVDQLVEIIKVLGTPTREEIKCMNPNYTEFKFPQIKAHPWHKIFHKRMPAEAVDLVSRLLQYSPSLRSTALEALIHPFF
	HvGSK1.3.6	HORVU1Hr1G016490.6	MASVGAVRPSSRFQNDTSTSGDAERLPNEMGNMSIRDDRDPEDIVVNGNGTEPGHIIVTSIEGRNGQAKQTISYMAERVVGHGSFGTVFQAKCLETGETVAIKKVLQDKRYKNRELQTMRVLDHPNVVALKHCFFSKTEKEELYLNLVLEYVPETAHRVIKHYNKMNQRMPLIYAKLYMYQICRSLAYIHNSIGVCHRDIKPQNLLVNPHTHQLKLCDFGSAKVLVKGEPNISYICSRYYRAPELIFGATEYTTAIDVWSAGCVLAELLLGQ	74:272	YMAERVVGHGSFGTVFQAKCLETGETVAIKKVLQDKRYKNRELQTMRVLDHPNVVALKHCFFSKTEKEELYLNLVLEYVPETAHRVIKHYNKMNQRMPLIYAKLYMYQICRSLAYIHNSIGVCHRDIKPQNLLVNPHTHQLKLCDFGSAKVLVKGEPNISYICSRYYRAPELIFGATEYTTAIDVWSAGCVLAELLLGQ
	HvGSK1.3.7	HORVU1Hr1G016490.7	MASVGAVRPSSRFQNDTSTSGDAERLPNEMGNMSIRDDRDPEDIVVNGNGTEPGHIIVTSIEGRNGQAKQTISYMAERVVGHGSFGTVFQVCYWLN	27:311	PNEMGNMSIRDDRDPEDIVVNGNGTEPGHIIVTSIEGRNGQAKQTISYMAERVVGHGSFGTVFQVCYWLN
	HvGSK1.3.8	HORVU1Hr1G016490.8	MASVGAVRPSSRFQNDTSTSGDAERLPNEMGNMSIRDDRDPEDIVVNGNGTEPGHIIVTSIEGRNGQAKQTISYMAERVVGHGSFGTVFQAKCLETGETVAIKKVLQDKRYKNRELQTMRVLDHPNVVALKHCFFSKTEKEELYLNLVLEYVPETAHRVIKHYNKMNQRMPLIYAKLYMYQICRSLAYIHNSIGVCHRDIKPQNLLG	74:207	YMAERVVGHGSFGTVFQAKCLETGETVAIKKVLQDKRYKNRELQTMRVLDHPNVVALKHCFFSKTEKEELYLNLVLEYVPETAHRVIKHYNKMNQRMPLIYAKLYMYQICRSLAYIHNSIGVCHRDIKPQNLLG
	HvGSK1.3.9	HORVU1Hr1G016490.9	MASVGAVRPSSRFQNDTSTSGDAERLPNEMGNMSIRDDRDPEDIVVNGNGTEPGHIIVTSIEGRNGQAKQTISYMAERVVGHGSFGTVFQAKCLETGETVAIKKVLQDKRYKNRELQTMRVLDHPNVVALKHCFFSKTEKEELYLNLVLEYVPETAHRVIKHYNKMNQRMPLIYAKLYMYQICRSLAYIHNSIGVCHRDIKPQNLLVNPHTHQLKLCDFGSAKVLVKGEPNISYICSRYYRAPELIFGATEYTTAIDVWSAGCVLAELLLGQPIFPGDSGVDQLVEIIKVLGTPTREEIKCMNPNYTEFKFPQIKAHPWHKIFHKRMPAEAVDLVSRLLQYSPSLRSTALEALIHPFFDELRDPNTRLPNGRFLPPLFNFKPHELKGVPMDILVKLIPE…	74:358	YMAERVVGHGSFGTVFQAKCLETGETVAIKKVLQDKRYKNRELQTMRVLDHPNVVALKHCFFSKTEKEELYLNLVLEYVPETAHRVIKHYNKMNQRMPLIYAKLYMYQICRSLAYIHNSIGVCHRDIKPQNLLVNPHTHQLKLCDFGSAKVLVKGEPNISYICSRYYRAPELIFGATEYTTAIDVWSAGCVLAELLLGQPIFPGDSGVDQLVEIIKVLGTPTREEIKCMNPNYTEFKFPQIKAHPWHKIFHKRMPAEAVDLVSRLLQYSPSLRSTALEALIHPFF
	HvGSK1.3.10	HORVU1Hr1G016490.10	MASVGAVRPSSRFQNDTSTSGDAERLPNEMGNMSIRDDRDPEDIVVNGNGTEPGHIIVTSIEGRNGQAKQTISYMAERVVGHGSFGTVFQAKCLETGETVAIKKVLQDKRYKNRELQTMRVLDHPNVVALKHCFFSKTEKEELYLNLVLEYVPETAHRVIKHYNKMNQRMPLIYAKLYMYQICRSLAYIHNSIGVCHRDIKPQNLLVNPHTHQLKLCDFGSAKVLVKGEPNISYICSRYYRAPELIFGATEYTTAIDVWSAGCVLAELLLGQPIFPGDSGVDQLVEIIKVLGTPTREEIKCMNPNYTEFKFPQIKAHPWHKVGTLC	74:314	YMAERVVGHGSFGTVFQAKCLETGETVAIKKVLQDKRYKNRELQTMRVLDHPNVVALKHCFFSKTEKEELYLNLVLEYVPETAHRVIKHYNKMNQRMPLIYAKLYMYQICRSLAYIHNSIGVCHRDIKPQNLLVNPHTHQLKLCDFGSAKVLVKGEPNISYICSRYYRAPELIFGATEYTTAIDVWSAGCVLAELLLGQPIFPGDSGVDQLVEIIKVLGTPTREEIKCMNPNYTEFKFPQI
	HvGSK1.3.11	HORVU1Hr1G016490.11	RSSIRIGYCIRILYPIRICWFQETISYMAERVVGHGSFGTVFQAKCLETGETVAIKKVLQDKRYKNRELQTMRVLDHPNVVALKHCFFSKTEKEELYLNLVLEYVPETAHRVIKHYNKMNQRMPLIYAKLYMYQICRSLAYIHNSIGVCHRDIKPQNLLVNPHTHQLKLCDFGSAKVLVKGEPNISYICSRYYRAPELIFGATEYTTAIDVWSAGCVLAELLLGQPIFPGDSGVDQLVEIIKVLGTPTREEIKCMNPNYTEFKFPQIKAHPWHKIFHKRMPAEAVDLVSRLLQYSPSLRSTAVKLNAFASLYSTDAVLCKLYLTWLLAFMIQLEALIHPFFDELRDPNTRLPNGRFLPPLFNFKPHELKGVPMDILVKLIPEHARKNCAFVGW	27:309	YMAERVVGHGSFGTVFQAKCLETGETVAIKKVLQDKRYKNRELQTMRVLDHPNVVALKHCFFSKTEKEELYLNLVLEYVPETAHRVIKHYNKMNQRMPLIYAKLYMYQICRSLAYIHNSIGVCHRDIKPQNLLVNPHTHQLKLCDFGSAKVLVKGEPNISYICSRYYRAPELIFGATEYTTAIDVWSAGCVLAELLLGQPIFPGDSGVDQLVEIIKVLGTPTREEIKCMNPNYTEFKFPQIKAHPWHKIFHKRMPAEAVDLVSRLLQYSPSLRSTAVKLNAFA
	HvGSK1.3.12	HORVU1Hr1G016490.12	RSSIRIGYCIRILYPIRICWFQETISYMAERVVGHGSFGTVFQAKCLETGETVAIKKVLQDKRYKNRELQTMRVLDHPNVVALKHCFFSKTEKEELYLNLVLEYVPETAHRVIKHYNKMNQRMPLIYAKLYMYQICRSLAYIHNSIGVCHRDIKPQNLLVNPHTHQLKLCDFGSAKVLVKGEPNISYICSRYYRAPELIFGATEYTTAIDVWSAGCVLAELLLGQPIFPGDSGVDQLVEIIKVLGTPTREEIKCMNPNYTEFKFPQIKAHPWHKIFHKRMPAEAVDLVSRLLQYSPSLRSTALEALIHPFFDELRDPNTRLPNGRFLPPLFNFKPHELKGVPMDILVKLIPEHARKNCAFVGW	27:311	YMAERVVGHGSFGTVFQAKCLETGETVAIKKVLQDKRYKNRELQTMRVLDHPNVVALKHCFFSKTEKEELYLNLVLEYVPETAHRVIKHYNKMNQRMPLIYAKLYMYQICRSLAYIHNSIGVCHRDIKPQNLLVNPHTHQLKLCDFGSAKVLVKGEPNISYICSRYYRAPELIFGATEYTTAIDVWSAGCVLAELLLGQPIFPGDSGVDQLVEIIKVLGTPTREEIKCMNPNYTEFKFPQIKAHPWHKIFHKRMPAEAVDLVSRLLQYSPSLRSTALEALIHPFF
	HvGSK1.3.13	HORVU1Hr1G016490.13	GATISYMAERVVGHGSFGTVFQAKCLETGETVAIKKVLQDKRYKNRELQTMRVLDHPNVVALKHCFFSKTEKEELYLNLVLEYVPETAHRVIKHYNKMNQRMPLIYAKLYMYQICRSLAYIHNSIGVCHRDIKPQNLLVNPHTHQLKLCDFGSAKVLVKGEPNISYICSRYYRAPELIFGATEYTTAIDVWSAGCVLAELLLGQPIFPGDSGVDQLVEIIKVLGTPTREEIKCMNPNYTEFKFPQIKAHPWHKIFHKRMPAEAVDLVSRLLQYSPSLRSTAPNTRLPNGRFLPPLFNFKPHGKSTISTLTRT	6:286	YMAERVVGHGSFGTVFQAKCLETGETVAIKKVLQDKRYKNRELQTMRVLDHPNVVALKHCFFSKTEKEELYLNLVLEYVPETAHRVIKHYNKMNQRMPLIYAKLYMYQICRSLAYIHNSIGVCHRDIKPQNLLVNPHTHQLKLCDFGSAKVLVKGEPNISYICSRYYRAPELIFGATEYTTAIDVWSAGCVLAELLLGQPIFPGDSGVDQLVEIIKVLGTPTREEIKCMNPNYTEFKFPQIKAHPWHKIFHKRMPAEAVDLVSRLLQYSPSLRSTAPNTRL
	HvGSK1.3.14	HORVU1Hr1G016490.14	GATISYMAERVVGHGSFGTVFQAKCLETGETVAIKKVLQDKRYKNRELQTMRVLDHPNVVALKHCFFSKTEKEELYLNLVLEYVPETAHRVIKHYNKMNQRMPLIYAKLYMYQICRSLAYIHNSIGVCHRDIKPQNLLVNPHTHQLKLCDFGSAKVLVKGEPNISYICSRYYRAPELIFGATEYTTAIDVWSAGCVLAELLLGQPIFPGDSGVDQLVEIIKVLGTPTREEIKCMNPNYTEFKFPQIKAHPWHKIFHKRMPAEAVDLVSRLLQYSPSLRSTALEALIHPFFDELRDPNTRLPNGRFLPPLFNFKPHELKGVPMDILVKLIPEHARKNCAFVGW	6:290	YMAERVVGHGSFGTVFQAKCLETGETVAIKKVLQDKRYKNRELQTMRVLDHPNVVALKHCFFSKTEKEELYLNLVLEYVPETAHRVIKHYNKMNQRMPLIYAKLYMYQICRSLAYIHNSIGVCHRDIKPQNLLVNPHTHQLKLCDFGSAKVLVKGEPNISYICSRYYRAPELIFGATEYTTAIDVWSAGCVLAELLLGQPIFPGDSGVDQLVEIIKVLGTPTREEIKCMNPNYTEFKFPQIKAHPWHKIFHKRMPAEAVDLVSRLLQYSPSLRSTALEALIHPFF
	HvGSK1.3.15	HORVU1Hr1G016490.15	ATISYMAERVVGHGSFGTVFQAKCLETGETVAIKKVLQDKRYKNRELQTMRVLDHPNVVALKHCFFSKTEKEELYLNLVLEYVPETAHRVIKHYNKMNQRMPLIYAKLYMYQICRSLAYIHNSIGVCHRDIKPQNLLVNPHTHQLKLCDFGSAKVLVKGEPNISYICSRYYRAPELIFGATEYTTAIDVWSAGCVLAELLLGQPIFPGDSGVDQLVEIIKVLGTPTREEIKCMNPNYTEFKFPQIKAHPWHKIFHKRMPAEAVDLVSRLLQYSPSLRSTALEALIHPFFDELRDPNTRLPNGRFLPPLFNFKPHGKSTISTLTRTNQKF	5:289	YMAERVVGHGSFGTVFQAKCLETGETVAIKKVLQDKRYKNRELQTMRVLDHPNVVALKHCFFSKTEKEELYLNLVLEYVPETAHRVIKHYNKMNQRMPLIYAKLYMYQICRSLAYIHNSIGVCHRDIKPQNLLVNPHTHQLKLCDFGSAKVLVKGEPNISYICSRYYRAPELIFGATEYTTAIDVWSAGCVLAELLLGQPIFPGDSGVDQLVEIIKVLGTPTREEIKCMNPNYTEFKFPQIKAHPWHKIFHKRMPAEAVDLVSRLLQYSPSLRSTALEALIHPFF
HvGSK2.1	HvGSK2.1.1	HORVU3Hr1G026020.1	MDAPPGPEPMVLDAPPPLAAAVPAHVVAEKARTEGGDPVTGHIISTTIGGKNGEPKRTISYMAERVVGTGSFGIVFQAKCLETGETVAIKKVLQDRRYKNRELQLMRSMDHPNVVSLKHCFFSTTSRDELFLNLVMEYVPETLYRVLKHYSNANQRMPLIYVKLYMYQLFRGLAYVHTVPGVCHRDVKPQNVLVDPLTHQVKICDFGSAKVLVPGEPNIAYICSRYYRAPELIFGATEYTTSIDIWSAGCVLAELLLGQPLFPGETAVDQLVEIIKVLGTPTREEIRCMNPNYTEFRFPQIKAHPWHKIFHKRMPAEAIDLASRLLQYSPNLRCTALDACAHSFFDELREPNARLPNGRPFPPLFNFKPELANASPELINRLVPEHVRRQNGLNFAHAGS	61:345	YMAERVVGTGSFGIVFQAKCLETGETVAIKKVLQDRRYKNRELQLMRSMDHPNVVSLKHCFFSTTSRDELFLNLVMEYVPETLYRVLKHYSNANQRMPLIYVKLYMYQLFRGLAYVHTVPGVCHRDVKPQNVLVDPLTHQVKICDFGSAKVLVPGEPNIAYICSRYYRAPELIFGATEYTTSIDIWSAGCVLAELLLGQPLFPGETAVDQLVEIIKVLGTPTREEIRCMNPNYTEFRFPQIKAHPWHKIFHKRMPAEAIDLASRLLQYSPNLRCTALDACAHSFF
	HvGSK2.1.2	HORVU3Hr1G026020.2	MDAPPGPEPMVLDAPPPLAAAVPAHVVAEKARTEGGDPVTGHIISTTIGGKNGEPKRTISYMAERVVGTGSFGIVFQAKCLETGETVAIKKVLQDRRYKNRELQLMRSMDHPNVVSLKHCFFSTTSRDELFLNLVMEYVPETLYRVLKHYSNANQRMPLIYVKLYMYQLFRGLAYVHTVPGVCHRDVKPQNVLVDPLTHQVKICDFGSAKVLVPGEPNIAYICSRYYRAPELIFGATEYTTSIDIWSAGCVLAELLLGQPLFPGETAVDQLVEIIKVLGTPTREEIRCMNPNYTEFRFPQIKAHPWHKIFHKRMPAEAIDLASRLLQYSPNLRCTALDACAHSFFDELREPNARLPNGRPFPPLFNFKPELANASPELINRLVPEHVRRQNGLNFAHAGS	61:345	YMAERVVGTGSFGIVFQAKCLETGETVAIKKVLQDRRYKNRELQLMRSMDHPNVVSLKHCFFSTTSRDELFLNLVMEYVPETLYRVLKHYSNANQRMPLIYVKLYMYQLFRGLAYVHTVPGVCHRDVKPQNVLVDPLTHQVKICDFGSAKVLVPGEPNIAYICSRYYRAPELIFGATEYTTSIDIWSAGCVLAELLLGQPLFPGETAVDQLVEIIKVLGTPTREEIRCMNPNYTEFRFPQIKAHPWHKIFHKRMPAEAIDLASRLLQYSPNLRCTALDACAHSFF
	HvGSK2.1.3	HORVU3Hr1G026020.3	WTRRRGRSPWCWTRRPRSPPPSRPGFRGRSAAPGACFANARCSGALQARTEGGDPVTGHIISTTIGGKNGEPKRTISYMAERVVGTGSFGIVFQAKCLETGETVAIKKVLQDRRYKNRELQLMRSMDHPNVVSLKHCFFSTTSRDELFLNLVMEYVPETLYRVLKHYSNANQRMPLIYVKLYMYQLFRGLAYVHTVPGVCHRDVKPQNVLVDPLTHQVKICDFGSAKVLVPGEPNIAYICSRYYRAPELIFGATEYTTSIDIWSAGCVLAELLLGQPLFPGETAVDQLVEIIKVLGTPTREEIRCMNPNYTEFRFPQIKAHPWHKIFHKRMPAEAIDLASRLLQYSPNLRCTALDACAHSFFDELREPNARLPNGRPFPPLFNFKPELANASPELINRL…	78:362	YMAERVVGTGSFGIVFQAKCLETGETVAIKKVLQDRRYKNRELQLMRSMDHPNVVSLKHCFFSTTSRDELFLNLVMEYVPETLYRVLKHYSNANQRMPLIYVKLYMYQLFRGLAYVHTVPGVCHRDVKPQNVLVDPLTHQVKICDFGSAKVLVPGEPNIAYICSRYYRAPELIFGATEYTTSIDIWSAGCVLAELLLGQPLFPGETAVDQLVEIIKVLGTPTREEIRCMNPNYTEFRFPQIKAHPWHKIFHKRMPAEAIDLASRLLQYSPNLRCTALDACAHSFF
	HvGSK2.1.4	HORVU3Hr1G026020.4	GRAAGAGAHGAGRAAPARRRRPGPRCRREGNLPRTEGGDPVTGHIISTTIGGKNGEPKRTISYMAERVVGTGSFGIVFQAKCLETGETVAIKKVLQDRRYKNRELQLMRSMDHPNVVSLKHCFFSTTSRDELFLNLVMEYVPETLYRVLKHYSNANQRMPLIYVKLYMYQLFRGLAYVHTVPGVCHRDVKPQNVLVDPLTHQVKICDFGSAKVLVPGEPNIAYICSRYYRAPELIFGATEYTTSIDIWSAGCVLAELLLGQPLFPGETAVDQLVEIIKVLGTPTREEIRCMNPNYTEFRFPQIKAHPWHKIFHKRMPAEAIDLASRLLQYSPNLRCTALDACAHSFFDELREPNARLPNGRPFPPLFNFKPELANASPELINRLVPEHVRRQNGLNFAH…	63:347	YMAERVVGTGSFGIVFQAKCLETGETVAIKKVLQDRRYKNRELQLMRSMDHPNVVSLKHCFFSTTSRDELFLNLVMEYVPETLYRVLKHYSNANQRMPLIYVKLYMYQLFRGLAYVHTVPGVCHRDVKPQNVLVDPLTHQVKICDFGSAKVLVPGEPNIAYICSRYYRAPELIFGATEYTTSIDIWSAGCVLAELLLGQPLFPGETAVDQLVEIIKVLGTPTREEIRCMNPNYTEFRFPQIKAHPWHKIFHKRMPAEAIDLASRLLQYSPNLRCTALDACAHSFF
	HvGSK2.1.5	HORVU3Hr1G026020.5	MDAPPGPEPMVLDAPPPLAAAVPAHVVAEKVTSARTEGGDPVTGHIISTTIGGKNGEPKRTISYMAERVVGTGSFGIVFQAKCLETGETVAIKKVLQDRRYKNRELQLMRSMDHPNVVSLKHCFFSTTSRDELFLNLVMEYVPETLYRVLKHYSNANQRMPLIYVKLYMYQLFRGLAYVHTVPGVCHRDVKPQNVLVDPLTHQVKICDFGSAKVLVPGEPNIAYICSRYYRAPELIFGATEYTTSIDIWSAGCVLAELLLGQPLFPGETAVDQLVEIIKVLGTPTREEIRCMNPNYTEFRFPQIKAHPWHKIFHKRMPAEAIDLASRLLQYSPNLRCTALDACAHSFFDELREPNARLPNGRPFPPLFNFKPELANASPELINRLVPEHVRRQNGLNFA…	64:348	YMAERVVGTGSFGIVFQAKCLETGETVAIKKVLQDRRYKNRELQLMRSMDHPNVVSLKHCFFSTTSRDELFLNLVMEYVPETLYRVLKHYSNANQRMPLIYVKLYMYQLFRGLAYVHTVPGVCHRDVKPQNVLVDPLTHQVKICDFGSAKVLVPGEPNIAYICSRYYRAPELIFGATEYTTSIDIWSAGCVLAELLLGQPLFPGETAVDQLVEIIKVLGTPTREEIRCMNPNYTEFRFPQIKAHPWHKIFHKRMPAEAIDLASRLLQYSPNLRCTALDACAHSFF
	HvGSK2.1.6	HORVU3Hr1G026020.6	WTRRPRSPPPSRPTLSPRRARTEGGDPVTGHIISTTIGGKNGEPKRTISYMAERVVGTGSFGIVFQAKCLETGETVAIKKVLQDRRYKNRELQLMRSMDHPNVVSLKHCFFSTTSRDELFLNLVMEYVPETLYRVLKHYSNANQRMPLIYVKLYMYQLFRGLAYVHTVPGVCHRDVKPQNVLVDPLTHQVKICDFGSAKVLVPGEPNIAYICSRYYRAPELIFGATEYTTSIDIWSAGCVLAELLLGQPLFPGETAVDQLVEIIKVLGTPTREEIRCMNPNYTEFRFPQIKAHPWHKIFHKRMPAEAIDLASRLLQYSPNLRCTALDACAHSFFDELREPNARLPNGRPFPPLFNFKPELANASPELINRLVPEHVRRQNGLNFAHAGS	50:334	YMAERVVGTGSFGIVFQAKCLETGETVAIKKVLQDRRYKNRELQLMRSMDHPNVVSLKHCFFSTTSRDELFLNLVMEYVPETLYRVLKHYSNANQRMPLIYVKLYMYQLFRGLAYVHTVPGVCHRDVKPQNVLVDPLTHQVKICDFGSAKVLVPGEPNIAYICSRYYRAPELIFGATEYTTSIDIWSAGCVLAELLLGQPLFPGETAVDQLVEIIKVLGTPTREEIRCMNPNYTEFRFPQIKAHPWHKIFHKRMPAEAIDLASRLLQYSPNLRCTALDACAHSFF
	HvGSK2.1.7	HORVU3Hr1G026020.7	APARRRRPGPRCRREEARTEGGDPVTGHIISTTIGGKNGEPKRTISYMAERVVGTGSFGIVFQAKCLETGETVAIKKVLQDRRYKNRELQLMRSMDHPNVVSLKHCFFSTTSRDELFLNLVMEYVPETLYRVLKHYSNANQRMPLIYVKLYMYQLFRGLAYVHTVPGVCHRDVKPQNVLVDPLTHQVKICDFGSAKVLVPGEPNIAYICSRYYRAPELIFGATEYTTSIDIWSAGCVLAELLLGQPLFPGETAVDQLVEIIKVLGTPTREEIRCMNPNYTEFRFPQIKAHPWHKIFHKRMPAEAIDLASRLLQYSPNLRCTALDACAHSFFDELREPNARLPNGRPFPPLFNFKPELANASPELINRLVPEHVRRQNGLNFAHAGS	47:331	YMAERVVGTGSFGIVFQAKCLETGETVAIKKVLQDRRYKNRELQLMRSMDHPNVVSLKHCFFSTTSRDELFLNLVMEYVPETLYRVLKHYSNANQRMPLIYVKLYMYQLFRGLAYVHTVPGVCHRDVKPQNVLVDPLTHQVKICDFGSAKVLVPGEPNIAYICSRYYRAPELIFGATEYTTSIDIWSAGCVLAELLLGQPLFPGETAVDQLVEIIKVLGTPTREEIRCMNPNYTEFRFPQIKAHPWHKIFHKRMPAEAIDLASRLLQYSPNLRCTALDACAHSFF
	HvGSK2.1.8	HORVU3Hr1G026020.8	MRSMDHPNVVSLKHCFFSTTSRDELFLNLVMEYVPETLYRVLKHYSNANQRMPLIYVKLYMYQLFRGLAYVHTVPGVCHRDVKPQNVLVDPLTHQVKICDFGSAKVLVPGEPNIAYICSRYYRAPELIFGATEYTTSIDIWSAGCVLAELLLGQPLFPGETAVDQLVEIIKVLGTPTREEIRCMNPNYTEFRFPQIKAHPWHKIFHKRMPAEAIDLASRLLQYSPNLRCTALDACAHSFFDELREPNARLPNGRPFPPLFNFKPELANASPELINRLVPEHVRRQNGLNFAHAGS	1:240	MRSMDHPNVVSLKHCFFSTTSRDELFLNLVMEYVPETLYRVLKHYSNANQRMPLIYVKLYMYQLFRGLAYVHTVPGVCHRDVKPQNVLVDPLTHQVKICDFGSAKVLVPGEPNIAYICSRYYRAPELIFGATEYTTSIDIWSAGCVLAELLLGQPLFPGETAVDQLVEIIKVLGTPTREEIRCMNPNYTEFRFPQIKAHPWHKIFHKRMPAEAIDLASRLLQYSPNLRCTALDACAHSFF
	HvGSK2.1.9	HORVU3Hr1G026020.9	MAERVVGTGSFGIVFQAKCLETGETVAIKKVLQDRRYKNRELQLMRSMDHPNVVSLKHCFFSTTSRDELFLNLVMEYVPETLYRVLKHYSNANQRMPLIYVKLYMYQLFRGLAYVHTVPGVCHRDVKPQNVLVDPLTHQVKICDFGSAKVLVPGEPNIAYICSRYYRAPELIFGATEYTTSIDIWSAGCVLAELLLGQPLFPGETAVDQLVEIIKVLGTPTREEIRCMNPNYTEFRFPQIKAHPWHKIFHKRMPAEAIDLASRLLQYSPNLRCTALDACAHSFFDELREPNARLPNGRPFPPLFNFKPELANASPELINRLVPEHVRRQNGL	1:284	MAERVVGTGSFGIVFQAKCLETGETVAIKKVLQDRRYKNRELQLMRSMDHPNVVSLKHCFFSTTSRDELFLNLVMEYVPETLYRVLKHYSNANQRMPLIYVKLYMYQLFRGLAYVHTVPGVCHRDVKPQNVLVDPLTHQVKICDFGSAKVLVPGEPNIAYICSRYYRAPELIFGATEYTTSIDIWSAGCVLAELLLGQPLFPGETAVDQLVEIIKVLGTPTREEIRCMNPNYTEFRFPQIKAHPWHKIFHKRMPAEAIDLASRLLQYSPNLRCTALDACAHSFF
	HvGSK2.1.10	HORVU3Hr1G026020.10	PPSFPPRSGVCSGSEPGFRGRSAAPGACFANARCSGALQARTEGGDPVTGHIISTTIGGKNGEPKRTISYMAERVVGTGSFGIVFQAKCLETGETVAIKKVLQDRRYKNRELQLMRSMDHPNVVSLKHCFFSTTSRDELFLNLVMEYVPETLYRVLKHYSNANQRMPLIYVKLYMYQLFRGLAYVHTVPGVCHRDVKPQNVLVDPLTHQVKICDFGSAKVLVPGEPNIAYICSRYYRAPELIFGATEYTTSIDIWSAGCVLAELLLGQPLFPGETAVDQLVEIIKVLGTPTREEIRCMNPNYTEFRFPQIKAHPWHKIFHKRMPAEAIDLASRLLQYSPNLRCTAKHQCLA	70:350	YMAERVVGTGSFGIVFQAKCLETGETVAIKKVLQDRRYKNRELQLMRSMDHPNVVSLKHCFFSTTSRDELFLNLVMEYVPETLYRVLKHYSNANQRMPLIYVKLYMYQLFRGLAYVHTVPGVCHRDVKPQNVLVDPLTHQVKICDFGSAKVLVPGEPNIAYICSRYYRAPELIFGATEYTTSIDIWSAGCVLAELLLGQPLFPGETAVDQLVEIIKVLGTPTREEIRCMNPNYTEFRFPQIKAHPWHKIFHKRMPAEAIDLASRLLQYSPNLRCTAKHQCL
	HvGSK2.1.11	HORVU3Hr1G026020.11	LLPSGEDGGDWVGLVAVRPGNHRDAADFTISYMAERVVGTGSFGIVFQAKCLETGETVAIKKVLQDRRYKNRELQLMRSMDHPNVVSLKHCFFSTTSRDELFLNLVMEYVPETLYRVLKHYSNANQRMPLIYVKLYMYQLFRGLAYVHTVPGVCHRDVKPQNVLVDPLTHQVKICDFGSAKVLVPGEPNIAYICSRYYRAPELIFGATEYTTSIDIWSAGCVLAELLLGQPLFPGETAVDQLVEIIKVLGTPTREEIRCMNPNYTEFRFPQIKAHPWHKIFHKRMPAEAIDLASRLLQYSPNLRCTALDACAHSFFDELREPNARLPNGRPFPPLFNFKPELANASPELINRLVPEHVRRQNGLNFAHAGS	32:316	YMAERVVGTGSFGIVFQAKCLETGETVAIKKVLQDRRYKNRELQLMRSMDHPNVVSLKHCFFSTTSRDELFLNLVMEYVPETLYRVLKHYSNANQRMPLIYVKLYMYQLFRGLAYVHTVPGVCHRDVKPQNVLVDPLTHQVKICDFGSAKVLVPGEPNIAYICSRYYRAPELIFGATEYTTSIDIWSAGCVLAELLLGQPLFPGETAVDQLVEIIKVLGTPTREEIRCMNPNYTEFRFPQIKAHPWHKIFHKRMPAEAIDLASRLLQYSPNLRCTALDACAHSFF
	HvGSK2.1.12	HORVU3Hr1G026020.12	MAERVVGTGSFGIVFQAKCLETGETVAIKKVLQDRRYKNRELQLMRSMDHPNVVSLKHCFFSTTSRDELFLNLVMEYVPETLYRVLKHYSNANQRMPLIYVKLYMYQLFRGLAYVHTVPGVCHRDVKPQNVLVDPLTHQVKICDFGSAKVLVPGEPNIAYICSRYYRAPELIFGATEYTTSIDIWSAGCVLAELLLGQPLFPGETAVDQLVEIIKVLGTPTREEIRCMNPNYTEFRFPQIKAHPWHKIFHKRMPAEAIDLASRLLQYSPNLRCTALDACAHSFFDELREPNARLPNGRPFPPLFNFKPELANASPELINRLVPEHVRRQNGLN	1:284	MAERVVGTGSFGIVFQAKCLETGETVAIKKVLQDRRYKNRELQLMRSMDHPNVVSLKHCFFSTTSRDELFLNLVMEYVPETLYRVLKHYSNANQRMPLIYVKLYMYQLFRGLAYVHTVPGVCHRDVKPQNVLVDPLTHQVKICDFGSAKVLVPGEPNIAYICSRYYRAPELIFGATEYTTSIDIWSAGCVLAELLLGQPLFPGETAVDQLVEIIKVLGTPTREEIRCMNPNYTEFRFPQIKAHPWHKIFHKRMPAEAIDLASRLLQYSPNLRCTALDACAHSFF
	HvGSK2.1.13	HORVU3Hr1G026020.13	MAERVVGTGSFGIVFQAKCLETGETVAIKKVLQDRRYKNRELQLMRSMDHPNVVSLKHCFFSTTSRDELFLNLVMEYVPETLYRVLKHYSNANQRMPLIYVKLYMYQLFRGLAYVHTVPGVCHRDVKPQNVLVDPLTHQVKICDFGSAKVLVPGEPNIAYICSRYYRAPELIFGATEYTTSIDIWSAGCVLAELLLGQPLFPGETAVDQLVEIIKVLGTPTREEIRCMNPNYTEFRFPQIKAHPWHKIFHKRMPAEAIDLASRLLQYSPNLRCTAHQCLA	1:280	MAERVVGTGSFGIVFQAKCLETGETVAIKKVLQDRRYKNRELQLMRSMDHPNVVSLKHCFFSTTSRDELFLNLVMEYVPETLYRVLKHYSNANQRMPLIYVKLYMYQLFRGLAYVHTVPGVCHRDVKPQNVLVDPLTHQVKICDFGSAKVLVPGEPNIAYICSRYYRAPELIFGATEYTTSIDIWSAGCVLAELLLGQPLFPGETAVDQLVEIIKVLGTPTREEIRCMNPNYTEFRFPQIKAHPWHKIFHKRMPAEAIDLASRLLQYSPNLRCTAHQCLA
	HvGSK2.1.14	HORVU3Hr1G026020.14	MAERVVGTGSFGIVFQAKCLETGETVAIKKVLQDRRYKNRELQLMRSMDHPNVVSLKHCFFSTTSRDELFLNLVMEYVPETLYRVLKHYSNANQRMPLIYVKLYMYQLFRGLAYVHTVPGVCHRDVKPQNVLVDPLTHQVKICDFGSAKVLVPGEPNIAYICSRYYRAPELIFGATEYTTSIDIWSAGCVLAELLLGQPLFPGETAVDQLVEIIKVLGTPTREEIRCMNPNYTEFRFPQIKAHPWHKIFHKRMPAEAIDLASRLLQYSPNLRCTALEASMFSF	1:283	MAERVVGTGSFGIVFQAKCLETGETVAIKKVLQDRRYKNRELQLMRSMDHPNVVSLKHCFFSTTSRDELFLNLVMEYVPETLYRVLKHYSNANQRMPLIYVKLYMYQLFRGLAYVHTVPGVCHRDVKPQNVLVDPLTHQVKICDFGSAKVLVPGEPNIAYICSRYYRAPELIFGATEYTTSIDIWSAGCVLAELLLGQPLFPGETAVDQLVEIIKVLGTPTREEIRCMNPNYTEFRFPQIKAHPWHKIFHKRMPAEAIDLASRLLQYSPNLRCTALEASMFSF
	HvGSK2.1.15	HORVU3Hr1G026020.15	MAERVVGTGSFGIVFQAKCLETGETVAIKKVLQDRRYKNRELQLMRSMDHPNVVSLKHCFFSTTSRDELFLNLVMEYVPETLYRVLKHYSNANQRMPLIYVKLYMYQLFRGLAYVHTVPGVCHRDVKPQNVLVDPLTHQVKICDFGSAKVLVPGEPNIAYICSRYYRAPELIFGATEYTTSIDIWSAGCVLAELLLGQPLFPGETAVDQLVEIIKVLGTPTREEIRCMNPNYTEFRFPQIKAHPWHKIFHKRMPAEAIDLASRLLQYSPNLRCTADYFGSFLEASMFSFQSLISFWSCIGIIIMLDACAHSFFDELREPNARLPNGRPFPPLFNFKPELANASPELINRLVPEHVRRQNGLNFA	1:281	MAERVVGTGSFGIVFQAKCLETGETVAIKKVLQDRRYKNRELQLMRSMDHPNVVSLKHCFFSTTSRDELFLNLVMEYVPETLYRVLKHYSNANQRMPLIYVKLYMYQLFRGLAYVHTVPGVCHRDVKPQNVLVDPLTHQVKICDFGSAKVLVPGEPNIAYICSRYYRAPELIFGATEYTTSIDIWSAGCVLAELLLGQPLFPGETAVDQLVEIIKVLGTPTREEIRCMNPNYTEFRFPQIKAHPWHKIFHKRMPAEAIDLASRLLQYSPNLRCTADYFGSF
	HvGSK2.1.16	HORVU3Hr1G026020.16	MAERVVGTGSFGIVFQAKCLETGETVAIKKVLQDRRYKNRELQLMRSMDHPNVVSLKHCFFSTTSRDELFLNLVMEYVPETLYRVLKHYSNANQRMPLIYVKLYMYQLFRGLAYVHTVPGVCHRDVKPQNVLVDPLTHQVKICDFGSAKVLVPGEPNIAYICSRYYRAPELIFGATEYTTSIDIWSAGCVLAELLLGQPLFPGETAVDQLVEIIKVLGTPTREEIRCMNPNYTEFRFPQIKAHPWHKIFHKRMPAEAIDLASRLLQYSPNLRCTALDACAHSFFDELREPNARLPNGRPFPPLFNFKPELANASPELINRLVPEHVRRQNGLNFA	1:284	MAERVVGTGSFGIVFQAKCLETGETVAIKKVLQDRRYKNRELQLMRSMDHPNVVSLKHCFFSTTSRDELFLNLVMEYVPETLYRVLKHYSNANQRMPLIYVKLYMYQLFRGLAYVHTVPGVCHRDVKPQNVLVDPLTHQVKICDFGSAKVLVPGEPNIAYICSRYYRAPELIFGATEYTTSIDIWSAGCVLAELLLGQPLFPGETAVDQLVEIIKVLGTPTREEIRCMNPNYTEFRFPQIKAHPWHKIFHKRMPAEAIDLASRLLQYSPNLRCTALDACAHSFF
	HvGSK2.1.17	HORVU3Hr1G026020.17	MPAEAIDLASRLLQYSPNLRCTAVSFSVLSFLIVLKGCAICWVDNTKMGCTKVILLVCVILHGYFYSNLSIKNVVLQLIILFCLEIKEYMAKFFNHQL	1:284	MPAEAIDLASRLLQYSPNLRCTAVSFSVLSFLIVLKGCAICWVDNTKMGCTKVILLVCVILHGYFYSNLSIKNVVLQLIILFCLEIKEYMAKFFNHQL
	HvGSK2.1.18	HORVU3Hr1G026020.18	MPAEAIDLASRLLQYSPNLRCTAVSFSVLSFLIVLKGCAICWVDNTKMGCTKVILLVCVILHGYFYSNLSIKNVVLQLIILFCLEIKEYMAKFFNHQL	50:334	CTKVILLVCVILHGYFYSNLSIKNVVLQLIILFCLEIKEYMAKFFNHQL
	HvGSK2.1.19	HORVU3Hr1G026020.19	MPAEAIDLASRLLQYSPNLRCTAVSFSVLSFLIVLKGCAICWVDNTKMGCTKVILLVCVILHGYFYSNLSIKNVVLQLIILFCLEIKEYMAKFFNHQL	70:350	SIKNVVLQLIILFCLEIKEYMAKFFNHQL
HvGSK2.2	HvGSK2.2.1	MLOC_68311.1	MEHPAPAPEPMLLDEQPPTAVACEKKQQDGEAPYAEGNDAMTGHIISTTIGGKNGEPKQTISYMAERVVGTGSFGIVFQAKCLETGETVAIKKVLQDRRYKNRELQLMRSMNHSNVVSLKHCFFSTTSRDELFLNLVMEYVPETLYRVLKHYSNAKQGMPLIYVKLYTYQLFRGLAYIHTVPGVCHRDVKPQNVLVDPLTHQVKVCDFGSAKVLVAGEPNISYICSRYYRAPELIFGATEYTSSIDIWSAGCVLAELLLGQVSSFVLFTYFATS	63:265	YMAERVVGTGSFGIVFQAKCLETGETVAIKKVLQDRRYKNRELQLMRSMNHSNVVSLKHCFFSTTSRDELFLNLVMEYVPETLYRVLKHYSNAKQGMPLIYVKLYTYQLFRGLAYIHTVPGVCHRDVKPQNVLVDPLTHQVKVCDFGSAKVLVAGEPNISYICSRYYRAPELIFGATEYTSSIDIWSAGCVLAELLLGQVSSF
	HvGSK2.2.2	MLOC_68311.2	MEHPAPAPEPMLLDEQPPTAVACEKKQQDGEAPYAEGNDAMTGHIISTTIGGKNGEPKQTISYMAERVVGTGSFGIVFQAKCLETGETVAIKKVLQDRRYKNRELQLMRSMNHSNVVSLKHCFFSTTSRDELFLNLVMEYVPETLYRVLKHYSNAKQGMPLIYVKLYTYQLFRGLAYIHTVPGVCHRDVKPQNVLVDPLTHQVKVCDFGSAKVLVAGEPNISYICSRYYRAPELIFGATEYTSSIDIWSAGCVLAELLLGQPLFPGESAVDQLVEIIKVLGTPTREEIRCMNPNYTEFRFPQIKAHPWHKVFHKKMPPEAIDLASRLLQYSPSLRCTALDACAHPFFDELREPNAHLPNGRPFPPLFNFKHELANVSQDLINRLVPEHVRRQAGLAFLH…	63:347	YMAERVVGTGSFGIVFQAKCLETGETVAIKKVLQDRRYKNRELQLMRSMNHSNVVSLKHCFFSTTSRDELFLNLVMEYVPETLYRVLKHYSNAKQGMPLIYVKLYTYQLFRGLAYIHTVPGVCHRDVKPQNVLVDPLTHQVKVCDFGSAKVLVAGEPNISYICSRYYRAPELIFGATEYTSSIDIWSAGCVLAELLLGQPLFPGESAVDQLVEIIKVLGTPTREEIRCMNPNYTEFRFPQIKAHPWHKVFHKKMPPEAIDLASRLLQYSPSLRCTALDACAHPFF
HvGSK3.1	HvGSK3.1.1	HORVU1Hr1G048580.1	MLSCMHIRCAGPLHISIVLLVYAIEILSRKICWVNPHTHQLKLCDFGSAKKLVPGEPNISYICSRYYRAPELIFGATEYTTAIDIWSVGCVVAELLIGQPLFPGESGVDQLVEIIKILGTPTREEIRCMNPNYSEFKFPQIKAHPWHKLFGKRMPPEAVDLVSRLLQYSPNLRCTAVDACAHPFFDELRDPKTCLPNGRPLPPLFNFTGAELEGLPVELLHRIIPEHMRK	32:185	CWVNPHTHQLKLCDFGSAKKLVPGEPNISYICSRYYRAPELIFGATEYTTAIDIWSVGCVVAELLIGQPLFPGESGVDQLVEIIKILGTPTREEIRCMNPNYSEFKFPQIKAHPWHKLFGKRMPPEAVDLVSRLLQYSPNLRCTAVDACAHPFF
	HvGSK3.1.2	HORVU1Hr1G048580.2	MHLDQESSSHRDAEASTSTSMNPAKAEDTGADLPKGMHDMTINDNKVDGHNNDKEAEGIIVDGNGTEAGQIIVTTIGGQNGKPKQKVSYMAERVVGTGSFGVVYQAKCLETGETVAIKKVLQDKRYKNRELQTMQLLDHPNVVQLKHHFFSTTERGEVYLNLVLEYVSETVYRVAKYYCRLNQRVPILYVKLYAYQMCRALAYIHRVVGVCHRDIKPQNLLVNPHTHQLKLCDFGSAKKLVPGEPNISYICSRYYRAPELIFGATEYTTAIDIWSVGCVVAELLIGQPLFPGESGVDQLVEIIKRFWVPQQGKKSGA	89:314	YMAERVVGTGSFGVVYQAKCLETGETVAIKKVLQDKRYKNRELQTMQLLDHPNVVQLKHHFFSTTERGEVYLNLVLEYVSETVYRVAKYYCRLNQRVPILYVKLYAYQMCRALAYIHRVVGVCHRDIKPQNLLVNPHTHQLKLCDFGSAKKLVPGEPNISYICSRYYRAPELIFGATEYTTAIDIWSVGCVVAELLIGQPLFPGESGVDQLVEIIKRFWVPQQGKK
	HvGSK3.1.3	HORVU1Hr1G048580.3	MHLDQESSSHRDAEASTSTSMNPAKAEDTGADLPKGMHDMTINDNKVDGHNNDKEAEGIIVDGNGTEAGQIIVTTIGGQNGKPKQKVSYMAERVVGTGSFGVVYQAKCLETGETVAIKKVLQDKRYKNRELQTMQLLDHPNVVQLKHHFFSTTERGEVYLNLVLEYVSETVYRVAKYYCRLNQRVPILYVKLYAYQMCRALAYIHRVVGVCHRDIKPQNLLVNPHTHQLKLCDFGSAKKLVPGEPNISYICSRYYRAPELIFGATEYTTAIDIWSVGCVVAELLIGQPLFPGESGVDQLVEIIKILGTPTREEIRCMNPNYSEFKFPQIKAHPWHKLFGKRMPPEAVDLVSRLLQYSPNLRCTAVDACAHPFFDELRDPKTCLPNGRPLPPLFNFTGAE…	89:373	YMAERVVGTGSFGVVYQAKCLETGETVAIKKVLQDKRYKNRELQTMQLLDHPNVVQLKHHFFSTTERGEVYLNLVLEYVSETVYRVAKYYCRLNQRVPILYVKLYAYQMCRALAYIHRVVGVCHRDIKPQNLLVNPHTHQLKLCDFGSAKKLVPGEPNISYICSRYYRAPELIFGATEYTTAIDIWSVGCVVAELLIGQPLFPGESGVDQLVEIIKILGTPTREEIRCMNPNYSEFKFPQIKAHPWHKLFGKRMPPEAVDLVSRLLQYSPNLRCTAVDACAHPFF
	HvGSK3.1.4	HORVU1Hr1G048580.4	MQLLDHPNVVQLKHHFFSTTERGEVYLNLVLEYVSETVYRVAKYYCRLNQRVPILYVKLYAYQMCRALAYIHRVVGVCHRDIKPQNLLVNPHTHQLKLCDFGSAKKLVPGEPNISYICSRYYRAPELIFGATEYTTAIDIWSVGCVVAELLIGQPLFPGESGVDQLVEIIKILGTPTREEIRCMNPNYSEFKFPQIKAHPWHKLFGKRMPPEAVDLVSRLLQYSPNLRCTAVDACAHPFFDELRDPKTCLPNGRPLPPLFNFTGAELEGLPVELLHRIIPEHMRK	1:240	MQLLDHPNVVQLKHHFFSTTERGEVYLNLVLEYVSETVYRVAKYYCRLNQRVPILYVKLYAYQMCRALAYIHRVVGVCHRDIKPQNLLVNPHTHQLKLCDFGSAKKLVPGEPNISYICSRYYRAPELIFGATEYTTAIDIWSVGCVVAELLIGQPLFPGESGVDQLVEIIKILGTPTREEIRCMNPNYSEFKFPQIKAHPWHKLFGKRMPPEAVDLVSRLLQYSPNLRCTAVDACAHPFF
	HvGSK3.1.5	HORVU1Hr1G048580.5	MQLLDHPNVVQLKHHFFSTTERGEVYLNLVLEYVSETVYRVAKYYCRLNQRVPILYVKLYAYQMCRALAYIHRVVGVCHRDIKPQNLLVNPHTHQLKLCDFGSAKKLVPGEPNISYICSRYYRAPELIFGATEYTTAIDIWSVGCVVAELLIGQPLFPGESGVDQLVEIIKILGTPTREEIRCMNPNYSEFKFPQIKAHPWHKLFGKRMPPEAVDLVSRLLQYSPNLRCTAVDACAHPFFDELRDPKTCLPNGRPLPPLFNFTGAELEGLPVELLHRIIPEHMRK	1:240	MQLLDHPNVVQLKHHFFSTTERGEVYLNLVLEYVSETVYRVAKYYCRLNQRVPILYVKLYAYQMCRALAYIHRVVGVCHRDIKPQNLLVNPHTHQLKLCDFGSAKKLVPGEPNISYICSRYYRAPELIFGATEYTTAIDIWSVGCVVAELLIGQPLFPGESGVDQLVEIIKILGTPTREEIRCMNPNYSEFKFPQIKAHPWHKLFGKRMPPEAVDLVSRLLQYSPNLRCTAVDACAHPFF
	HvGSK3.1.6	HORVU1Hr1G048580.6	MGSQSRKVSYMAERVVGTGSFGVVYQAKCLETGETVAIKKVLQDKRYKNRELQTMQLLDHPNVVQLKHHFFSTTERGEVYLNLVLEYVSETVYRVAKYYCRLNQRVPILYVKLYAYQMCRALAYIHRVVGVCHRDIKPQNLLVNPHTHQLKLCDFGSAKKLVPGEPNISYICSRYYRAPELIFGATEYTTAIDIWSVGCVVAELLIGQPLFPGESGVDQLVEIIKILGTPTREEIRCMNPNYSEFKFPQIKAHPWHKLFGKRMPPEAVDLVSRLLQYSPNLRCTAVDACAHPFFDELRDPKTCLPNGRPLPPLFNFTGAELEGLPVELLHRIIPEHMRK	10:294	YMAERVVGTGSFGVVYQAKCLETGETVAIKKVLQDKRYKNRELQTMQLLDHPNVVQLKHHFFSTTERGEVYLNLVLEYVSETVYRVAKYYCRLNQRVPILYVKLYAYQMCRALAYIHRVVGVCHRDIKPQNLLVNPHTHQLKLCDFGSAKKLVPGEPNISYICSRYYRAPELIFGATEYTTAIDIWSVGCVVAELLIGQPLFPGESGVDQLVEIIKILGTPTREEIRCMNPNYSEFKFPQIKAHPWHKLFGKRMPPEAVDLVSRLLQYSPNLRCTAVDACAHPFF
	HvGSK3.1.7	HORVU1Hr1G048580.7	MHMMRRLKSIASGRSSVSDPGGDSGSKRPKFDQDGLGDIVIQPHLSDDKPMHLDQESSSHRDAEASTSTSMNPAKAEDTGADLPKGMHDMTINDNKVDGHNNDKEAEGIIVDGNGTEAGQIIVTTIGGQNGKPKQKVSYMAERVVGTGSFGVVYQAKCLETGETVAIKKVLQDKRYKNRELQTMQLLDHPNVVQLKHHFFSTTERGEVYLNLVLEYVSETVYRVAKYYCRLNQRVPILYVKLYAYQMCRALAYIHRVVGVCHRDIKPQNLLVNPHTHQLKLCDFGSAKKLVPGEPNISYICSRYYRAPELIFGATEYTTAIDIWSVGCVVAELLIGQPLFPGESGVDQLVEIIKILGTPTREEIRCMNPNYSEFKFPQIKAHPWHKLFGKRMPPEAVDL…	139:423	YMAERVVGTGSFGVVYQAKCLETGETVAIKKVLQDKRYKNRELQTMQLLDHPNVVQLKHHFFSTTERGEVYLNLVLEYVSETVYRVAKYYCRLNQRVPILYVKLYAYQMCRALAYIHRVVGVCHRDIKPQNLLVNPHTHQLKLCDFGSAKKLVPGEPNISYICSRYYRAPELIFGATEYTTAIDIWSVGCVVAELLIGQPLFPGESGVDQLVEIIKILGTPTREEIRCMNPNYSEFKFPQIKAHPWHKLFGKRMPPEAVDLVSRLLQYSPNLRCTAVDACAHPFF
	HvGSK3.1.8	HORVU1Hr1G048580.8	HTRIQAAGSPKLCHFGEQHPEEGGERESLTKLKKAASKSSGVARRPSPSSVSHPSKKNSPHAPGPRASPRADDPRSFRRPPRRRRRDGARVCSRGSRRPRRRMHMMRRLKSIASGRSSVSDPGGDSGSKRPKFDQDGLGDIVIQPHLSDDKPMHLDQESSSHRDAEASTSTSMNPAKAEDTGADLPKGMHDMTINDNKVDGHNNDKEAEGIIVDGNGTEAGQIIVTTIGGQNGKPKQKVSYMAERVVGTGSFGVVYQAKCLETGETVAIKKVLQDKRYKNRELQTMQLLDHPNVVQLKHHFFSTTERGEVYLNLVLEYVSETVYRVAKYYCRLNQRVPILYVKLYAYQMCRALAYIHRVVGVCHRDIKPQNLLVNPHTHQLKLCDFGSAKKLVPGEPNI…	241:525	YMAERVVGTGSFGVVYQAKCLETGETVAIKKVLQDKRYKNRELQTMQLLDHPNVVQLKHHFFSTTERGEVYLNLVLEYVSETVYRVAKYYCRLNQRVPILYVKLYAYQMCRALAYIHRVVGVCHRDIKPQNLLVNPHTHQLKLCDFGSAKKLVPGEPNISYICSRYYRAPELIFGATEYTTAIDIWSVGCVVAELLIGQPLFPGESGVDQLVEIIKILGTPTREEIRCMNPNYSEFKFPQIKAHPWHKLFGKRMPPEAVDLVSRLLQYSPNLRCTAVDACAHPFF
	HvGSK3.1.9	HORVU1Hr1G048580.9	MAIIMIREAEGIIVDGNGTEAGQIIVTTIGGQNGKPKQKVSYMAERVVGTGSFGVVYQAKCLETGETVAIKKVLQDKRYKNRELQTMQLLDHPNVVQLKHHFFSTTERGEVYLNLVLEYVSETVYRVAKYYCRLNQRVPILYVKLYAYQMCRALAYIHRVVGVCHRDIKPQNLLVNPHTHQLKLCDFGSAKKLVPGEPNISYICSRYYRAPELIFGATEYTTAIDIWSVGCVVAELLIGQPLFPGESGVDQLVEIIKILGTPTREEIRCMNPNYSEFKFPQIKAHPWHKLFGKRMPPEAVDLVSRLLQYSPNLRCTAVDACAHPFFDELRDPKTCLPNGRPLPPLFNFTGAELEGLPVELLHRIIPEHMRK	42:326	YMAERVVGTGSFGVVYQAKCLETGETVAIKKVLQDKRYKNRELQTMQLLDHPNVVQLKHHFFSTTERGEVYLNLVLEYVSETVYRVAKYYCRLNQRVPILYVKLYAYQMCRALAYIHRVVGVCHRDIKPQNLLVNPHTHQLKLCDFGSAKKLVPGEPNISYICSRYYRAPELIFGATEYTTAIDIWSVGCVVAELLIGQPLFPGESGVDQLVEIIKILGTPTREEIRCMNPNYSEFKFPQIKAHPWHKLFGKRMPPEAVDLVSRLLQYSPNLRCTAVDACAHPFF
	HvGSK3.1.10	HORVU1Hr1G048580.10	MAERVVGTGSFGVVYQAKCLETGETVAIKKVLQDKRYKNRELQTMQLLDHPNVVQLKHHFFSTTERGEVYLNLVLEYVSETVYRVAKYYCRLNQRVPILYVKLYAYQMCRALAYIHRVVGVCHRDIKPQNLLVNPHTHQLKLCDFGSAKKLVPGEPNISYICSRYYRAPELIFGATEYTTAIDIWSVGCVVAELLIGQPLFPGESGVDQLVEIIKILGTPTREEIRCMNPNYSEFKFPQIKAHPWHKLFGKRMPPEAVDLVSRLLQYSPNLRCTAVDACAHPFFDELRDPKTCLPNGRPLPPLFNFTGAELEGLPVELLHRIIPEHMRK	1:284	MAERVVGTGSFGVVYQAKCLETGETVAIKKVLQDKRYKNRELQTMQLLDHPNVVQLKHHFFSTTERGEVYLNLVLEYVSETVYRVAKYYCRLNQRVPILYVKLYAYQMCRALAYIHRVVGVCHRDIKPQNLLVNPHTHQLKLCDFGSAKKLVPGEPNISYICSRYYRAPELIFGATEYTTAIDIWSVGCVVAELLIGQPLFPGESGVDQLVEIIKILGTPTREEIRCMNPNYSEFKFPQIKAHPWHKLFGKRMPPEAVDLVSRLLQYSPNLRCTAVDACAHPFF
	HvGSK3.1.11	HORVU1Hr1G048580.11	MHMMRRLKSIASGRSSVSDPGGDSGSKRPKFDQDGLGDIVIQPHLSDDKPMHLDQESSSHRDAEASTSTSMNPAKAEDTGADLPKGMHDMTINDNKVDGHNNDKEAEGIIVDGNGTEAGQIIVTTIGGQNGKPKQKVSYMAERVVGTGSFGVVYQAKCLETGETVAIKKVLQDKRYKNRELQTMQLLDHPNVVQLKHHFFSTTERGEVYLNLVLEYVSETVYRVAKYYCRLNQRVPILYVKLYAYQMCRALAYIHRVVGVCHRDIKPQNLLVNPHTHQLKLCDFGSAKKLVPGEPNISYICSRYYRAPELIFGATEYTTAIDIWSVGCVVAELLIGQPLFPGESGVDQLVEIIKILGTPTREEIRCMNPNYSEFKFPQIKAHPWHKVSNLSICIQLA	139:381	YMAERVVGTGSFGVVYQAKCLETGETVAIKKVLQDKRYKNRELQTMQLLDHPNVVQLKHHFFSTTERGEVYLNLVLEYVSETVYRVAKYYCRLNQRVPILYVKLYAYQMCRALAYIHRVVGVCHRDIKPQNLLVNPHTHQLKLCDFGSAKKLVPGEPNISYICSRYYRAPELIFGATEYTTAIDIWSVGCVVAELLIGQPLFPGESGVDQLVEIIKILGTPTREEIRCMNPNYSEFKFPQIKA
	HvGSK3.1.12	HORVU1Hr1G048580.12	MHMMRRLKSIASGRSSVSDPGGDSGSKRPKFDQDGLGDIVIQPHLSDDKPMHLDQESSSHRDAEASTSTSMNPAKAEDTGADLPKGMHDMTINDNKVDGHNNDKEAEGIIVDGNGTEAGQIIVTTIGGQNGKPKQQKVSYMAERVVGTGSFGVVYQAKCLETGETVAIKKVLQDKRYKNRELQTMQLLDHPNVVQLKHHFFSTTERGEVYLNLVLEYVSETVYRVAKYYCRLNQRVPILYVKLYAYQMCRALAYIHRVVGVCHRDIKPQNLLVNPHTHQLKLCDFGSAKKLVPGEPNISYICSRYYRAPELIFGATEYTTAIDIWSVGCVVAELLIGQPLFPGESGVDQLVEIIKILGTPTREEIRCMNPNYSEFKFPQIKAHPWHKLFGKRMPPEAVD…	140:424	YMAERVVGTGSFGVVYQAKCLETGETVAIKKVLQDKRYKNRELQTMQLLDHPNVVQLKHHFFSTTERGEVYLNLVLEYVSETVYRVAKYYCRLNQRVPILYVKLYAYQMCRALAYIHRVVGVCHRDIKPQNLLVNPHTHQLKLCDFGSAKKLVPGEPNISYICSRYYRAPELIFGATEYTTAIDIWSVGCVVAELLIGQPLFPGESGVDQLVEIIKILGTPTREEIRCMNPNYSEFKFPQIKAHPWHKLFGKRMPPEAVDLVSRLLQYSPNLRCTAVDACAHPFF
	HvGSK3.1.13	HORVU1Hr1G048580.13	MHLDQESSSHRDAEASTSTSMNPAKAEDTGADLPKGMHDMTINDNKVDGHNNDKEAEGIIVDGNGTEAGQIIVTTIGGQNGKPKQKVSYMAERVVGTGSFGVVYQAKCLETGETVAIKKVLQDKRYKNRELQTMQLLDHPNVVQLKHHFFSTTERGEVYLNLVLEYVSETVYRVAKYYCRLNQRVPILYVKLYAYQMCRALAYIHRVVGVCHRDIKPQNLLVNPHTHQLKLCDFGSAKKLVPGEPNISYICSRYYRAPELIFGATEYTTAIDIWSVGCVVAELLIGQPLFPGESGVDQLVEIIKRFWVPQQGKKSGA	89:314	YMAERVVGTGSFGVVYQAKCLETGETVAIKKVLQDKRYKNRELQTMQLLDHPNVVQLKHHFFSTTERGEVYLNLVLEYVSETVYRVAKYYCRLNQRVPILYVKLYAYQMCRALAYIHRVVGVCHRDIKPQNLLVNPHTHQLKLCDFGSAKKLVPGEPNISYICSRYYRAPELIFGATEYTTAIDIWSVGCVVAELLIGQPLFPGESGVDQLVEIIKRFWVPQQGKK
	HvGSK3.1.14	HORVU1Hr1G048580.14	YFHIGNLCMVHGLRVYLFWGTLTAFIPQNIGRPSNYNTYTPTVLQKVSYMAERVVGTGSFGVVYQAKCLETGETVAIKKVLQDKRYKNRELQTMQLLDHPNVVQLKHHFFSTTERGEVYLNLVLEYVSETVYRVAKYYCRLNQRVPILYVKLYAYQMCRALAYIHRVVGVCHRDIKPQNLLVNPHTHQLKLCDFGSAKKLVPGEPNISYICSRYYRAPELIFGATEYTTAIDIWSVGCVVAELLIGQPLFPGESGVDQLVEIIKILGTPTREEIRCMNPNYSEFKFPQIKAHPWHKLFGKRMPPEAVDLVSRLLQYSPNLRCTAVRMILFLGYLSQAMNKSAQIHLLSD	49:330	YMAERVVGTGSFGVVYQAKCLETGETVAIKKVLQDKRYKNRELQTMQLLDHPNVVQLKHHFFSTTERGEVYLNLVLEYVSETVYRVAKYYCRLNQRVPILYVKLYAYQMCRALAYIHRVVGVCHRDIKPQNLLVNPHTHQLKLCDFGSAKKLVPGEPNISYICSRYYRAPELIFGATEYTTAIDIWSVGCVVAELLIGQPLFPGESGVDQLVEIIKILGTPTREEIRCMNPNYSEFKFPQIKAHPWHKLFGKRMPPEAVDLVSRLLQYSPNLRCTAVRMILF
	HvGSK3.1.15	HORVU1Hr1G048580.15	MQYFHIGNLCMVHGLRVYLFWGTLTAFIPQNIGRPSNYNTYTPTVLQKVSYMAERVVGTGSFGVVYQAKCLETGETVAIKKVLQDKRYKNRELQTMQLLDHPNVVQLKHHFFSTTERGEVYLNLVLEYVSETVYRVAKYYCRLNQRVPILYVKLYAYQMCRALAYIHRVVGVCHRDIKPQNLLVNPHTHQLKLCDFGSAKKLVPGEPNISYICSRYYRAPELIFGATEYTTAIDIWSVGCVVAELLIGQPLFPGESGVDQLVEIIKILGTPTREEIRCMNPNYSEFKFPQIKAHPWHKLFGKRMPPEAVDLVSRLLQYSPNLRCTAVDACAHPFFDELRDPKTCLPNGRPLPPLFNFTGAELEGLPVELLHRIIPEHMRK	51:335	YMAERVVGTGSFGVVYQAKCLETGETVAIKKVLQDKRYKNRELQTMQLLDHPNVVQLKHHFFSTTERGEVYLNLVLEYVSETVYRVAKYYCRLNQRVPILYVKLYAYQMCRALAYIHRVVGVCHRDIKPQNLLVNPHTHQLKLCDFGSAKKLVPGEPNISYICSRYYRAPELIFGATEYTTAIDIWSVGCVVAELLIGQPLFPGESGVDQLVEIIKILGTPTREEIRCMNPNYSEFKFPQIKAHPWHKLFGKRMPPEAVDLVSRLLQYSPNLRCTAVDACAHPFF
	HvGSK3.1.16	HORVU1Hr1G048580.16	DAKVSYMAERVVGTGSFGVVYQAKCLETGETVAIKKVLQDKRYKNRELQTMQLLDHPNVVQLKHHFFSTTERGEVYLNLVLEYVSETVYRVAKYYCRLNQRVPILYVKLYAYQMCRALAYIHRVVGVCHRDIKPQNLLVNPHTHQLKLCDFGSAKKLVPGEPNISYICSRYYRAPELIFGATEYTTAIDIWSVGCVVAELLIGQPLFPGESGVDQLVEIIKILGTPTREEIRCMNPNYSEFKFPQIKAHPWHKLFGKRMPPEAVDLVSRLLQYSPNLRCTAVDACAHPFFDELRDPKTCLPNGRPLPPLFNFTGAELEGLPVELLHRIIPEHMRK	6:290	YMAERVVGTGSFGVVYQAKCLETGETVAIKKVLQDKRYKNRELQTMQLLDHPNVVQLKHHFFSTTERGEVYLNLVLEYVSETVYRVAKYYCRLNQRVPILYVKLYAYQMCRALAYIHRVVGVCHRDIKPQNLLVNPHTHQLKLCDFGSAKKLVPGEPNISYICSRYYRAPELIFGATEYTTAIDIWSVGCVVAELLIGQPLFPGESGVDQLVEIIKILGTPTREEIRCMNPNYSEFKFPQIKAHPWHKLFGKRMPPEAVDLVSRLLQYSPNLRCTAVDACAHPFF
	HvGSK3.1.17	HORVU1Hr1G048580.17	YFHIGNLCMVHGLRKVSYMAERVVGTGSFGVVYQAKCLETGETVAIKKVLQDKRYKNRELQTMQLLDHPNVVQLKHHFFSTTERGEVYLNLVLEYVSETVYRVAKYYCRLNQRVPILYVKLYAYQMCRALAYIHRVVGVCHRDIKPQNLLVNPHTHQLKLCDFGSAKKLVPGEPNISYICSRYYRAPELIFGATEYTTAIDIWSVGCVVAELLIGQPLFPGESGVDQLVEIIKILGTPTREEIRCMNPNYSEFKFPQIKAHPWHKLFGKRMPPEAVDLVSRLLQYSPNLRCTAVDACAHPFFDELRDPKTCLPNGRPLPPLFNFTGAELEGLPVELLHRIIPEHMRK	18:302	YMAERVVGTGSFGVVYQAKCLETGETVAIKKVLQDKRYKNRELQTMQLLDHPNVVQLKHHFFSTTERGEVYLNLVLEYVSETVYRVAKYYCRLNQRVPILYVKLYAYQMCRALAYIHRVVGVCHRDIKPQNLLVNPHTHQLKLCDFGSAKKLVPGEPNISYICSRYYRAPELIFGATEYTTAIDIWSVGCVVAELLIGQPLFPGESGVDQLVEIIKILGTPTREEIRCMNPNYSEFKFPQIKAHPWHKLFGKRMPPEAVDLVSRLLQYSPNLRCTAVDACAHPFF
	HvGSK3.1.18	HORVU1Hr1G048580.18	SVSYMAERVVGTGSFGVVYQAKCLETGETVAIKKVLQDKRYKNRELQTMQLLDHPNVVQLKHHFFSTTERGEVYLNLVLEYVSETVYRVAKYYCRLNQRVPILYVKLYAYQMCRALAYIHRVVGVCHRDIKPQNLLVNPHTHQLKLCDFGSAKKLVPGEPNISYICSRYYRAPELIFGATEYTTAIDIWSVGCVVAELLIGQPLFPGESGVDQLVEIIKILGTPTREEIRCMNPNYSEFKFPQIKAHPWHKLFGKRMPPEAVDLVSRLLQYSPNLRCTAVDACAHPFFDELRDPKTC	4:288	YMAERVVGTGSFGVVYQAKCLETGETVAIKKVLQDKRYKNRELQTMQLLDHPNVVQLKHHFFSTTERGEVYLNLVLEYVSETVYRVAKYYCRLNQRVPILYVKLYAYQMCRALAYIHRVVGVCHRDIKPQNLLVNPHTHQLKLCDFGSAKKLVPGEPNISYICSRYYRAPELIFGATEYTTAIDIWSVGCVVAELLIGQPLFPGESGVDQLVEIIKILGTPTREEIRCMNPNYSEFKFPQIKAHPWHKLFGKRMPPEAVDLVSRLLQYSPNLRCTAVDACAHPFF
	HvGSK3.1.19	HORVU1Hr1G048580.19	DAKVSYMAERVVGTGSFGVVYQAKCLETGETVAIKKVLQDKRYKNRELQTMQLLDHPNVVQLKHHFFSTTERGEVYLNLVLEYVSETVYRVAKYYCRLNQRVPILYVKLYAYQMCRALAYIHRVVGVCHRDIKPQNLLVNPHTHQLKLCDFGSAKKLVPGEPNISYICSRYYRAPELIFGATEYTTAIDIWSVGCVVAELLIGQPLFPGESGVDQLVEIIKILGTPTREEIRCMNPNYSEFKFPQIKAHPWHKLFGKRMPPEAVDLVSRLLQYSPNLRCTAVRMILFLGYLSQAMNKSAQIHCLPTLLTHVPIHSLMNCGIPRPA	6:287	YMAERVVGTGSFGVVYQAKCLETGETVAIKKVLQDKRYKNRELQTMQLLDHPNVVQLKHHFFSTTERGEVYLNLVLEYVSETVYRVAKYYCRLNQRVPILYVKLYAYQMCRALAYIHRVVGVCHRDIKPQNLLVNPHTHQLKLCDFGSAKKLVPGEPNISYICSRYYRAPELIFGATEYTTAIDIWSVGCVVAELLIGQPLFPGESGVDQLVEIIKILGTPTREEIRCMNPNYSEFKFPQIKAHPWHKLFGKRMPPEAVDLVSRLLQYSPNLRCTAVRMILF
	HvGSK3.1.20	HORVU1Hr1G048580.20	DAVSYMAERVVGTGSFGVVYQAKCLETGETVAIKKVLQDKRYKNRELQTMQLLDHPNVVQLKHHFFSTTERGEVYLNLVLEYVSETVYRVAKYYCRLNQRVPILYVKLYAYQMCRALAYIHRVVGVCHRDIKPQNLLVNPHTHQLKLCDFGSAKKLVPGEPNISYICSRYYRAPELIFGATEYTTAIDIWSVGCVVAELLIGQPLFPGESGVDQLVEIIKILGTPTREEIRCMNPNYSEFKFPQIKAHPWHKLFGKRMPPEAVDLVSRLLQYSPNLRCTAVDACAHPFFDELRDPKTC	5:289	YMAERVVGTGSFGVVYQAKCLETGETVAIKKVLQDKRYKNRELQTMQLLDHPNVVQLKHHFFSTTERGEVYLNLVLEYVSETVYRVAKYYCRLNQRVPILYVKLYAYQMCRALAYIHRVVGVCHRDIKPQNLLVNPHTHQLKLCDFGSAKKLVPGEPNISYICSRYYRAPELIFGATEYTTAIDIWSVGCVVAELLIGQPLFPGESGVDQLVEIIKILGTPTREEIRCMNPNYSEFKFPQIKAHPWHKLFGKRMPPEAVDLVSRLLQYSPNLRCTAVDACAHPFF
	HvGSK3.1.21	HORVU1Hr1G048580.21	DAVFPYWKPLYGPWTESLFKVSYMAERVVGTGSFGVVYQAKCLETGETVAIKKVLQDKRYKNRELQTMQLLDHPNVVQLKHHFFSTTERGEVYLNLVLEYVSETVYRVAKYYCRLNQRVPILYVKLYAYQMCRALAYIHRVVGVCHRDIKPQNLLVNPHTHQLKLCDFGSAKKLVPGEPNISYICSRYYRAPELIFGATEYTTAIDIWSVGCVVAELLIGQPLFPGESGVDQLVEIIKILGTPTREEIRCMNPNYSEFKFPQIKAHPWHKLFGKRMPPEAVDLVSRLLQYSPNLRCTAVDACAHPFFDELRDPKTC	23:307	YMAERVVGTGSFGVVYQAKCLETGETVAIKKVLQDKRYKNRELQTMQLLDHPNVVQLKHHFFSTTERGEVYLNLVLEYVSETVYRVAKYYCRLNQRVPILYVKLYAYQMCRALAYIHRVVGVCHRDIKPQNLLVNPHTHQLKLCDFGSAKKLVPGEPNISYICSRYYRAPELIFGATEYTTAIDIWSVGCVVAELLIGQPLFPGESGVDQLVEIIKILGTPTREEIRCMNPNYSEFKFPQIKAHPWHKLFGKRMPPEAVDLVSRLLQYSPNLRCTAVDACAHPFF
	HvGSK3.1.22	HORVU1Hr1G048580.22	MHLDQESSSHRDAEASTSTSMNPAKAEDTGADLPKGMHDMTINDNKVDGHNNDKEAEGIIVDGNGTEAGQIIVTTIGGQNGKPKQQKVSYMAERVVGTGSFGVVYQAKCLETGETVAIKKVLQDKRYKNRELQTMQLLDHPNVVQLKHHFFST	90:153	YMAERVVGTGSFGVVYQAKCLETGETVAIKKVLQDKRYKNRELQTMQLLDHPNVVQLKHHFFST
HvGSK4.1	HvGSK4.1.1	HORVU5Hr1G119790.1	MASSAWASPAPRPPPRAVAAPAGPSPPGVAERPEADVVVIGSGLGGLCCAGLLARYGQDVVVLESHDRPGGAAHSFDVKGFQFDSRPXXKGFHFDSGPSLFSGFQSRGPQANPLAQVLDALGESVPCASYDSWMVHVPEGQFESRIGPTDFLKDLETYVGLDATREWQKLLDAVIPISAAAMALPPLSIRGDLGILSTAAGRYAPSLLQSLIKMGPRGALGATKLLRPFSEIVDSLELKNPFVRNWIDLLCFLLAGVKSDSALSAEMVYMFAEWYKPGCKLEYPLGGSGAIIDALVRGIEKFGGRLALNSHVEKILIENGRAVGVKLRGGQIVRAKKAVVSNASMWDTLSLLPPDTMPRSYQDQVKATPQCDSFMHLHLGFDAECVKEDLGIHHIVVND…	88:310	XXKGFHFDSGPSLFSGFQSRGPQANPLAQVLDALGESVPCASYDSWMVHVPEGQFESRIGPTDFLKDLETYVGLDATREWQKLLDAVIPISAAAMALPPLSIRGDLGILSTAAGRYAPSLLQSLIKMGPRGALGATKLLRPFSEIVDSLELKNPFVRNWIDLLCFLLAGVKSDSALSAEMVYMFAEWYKPGCKLEYPLGGSGAIIDALVRGIEKFGGRLALNS
	HvGSK4.1.2	HORVU5Hr1G119790.2	MALPPLSIRGDLGILSTAAGRYAPSLLQSLIKMGPRGALGATKLLRPFSEIVDSLELKNPFVRNWIDLLCFLLAGVKSDSALSAEMVYMFAEWYKPGCKLEYPLGGSGAIIDALVRGIEKFGGRLALNSHVEKILIENGRAVGVKLRGGQIVRAKKAVVSNASMWDTLSLLPPDTMPRSYQDQVKATPQCDSFMHLHLGFDAECVKEDLGIHHIVVNDWDRGVDGEQNVVLISVPSVLSEGLAPPGKHILHAYTPGTEPFGLWEGLDRKSAAYRSLKEERSEVMWKAVELALGPKFSREKCEVKLVGTPLTHKRFLRRNRGTYGPAIKAGEATFPGQATPVPQLFCCGDSTFPGIGVPAVAASGAIVANTLVSVAQHSELLDAVGI	1:240	MALPPLSIRGDLGILSTAAGRYAPSLLQSLIKMGPRGALGATKLLRPFSEIVDSLELKNPFVRNWIDLLCFLLAGVKSDSALSAEMVYMFAEWYKPGCKLEYPLGGSGAIIDALVRGIEKFGGRLALNSHVEKILIENGRAVGVKLRGGQIVRAKKAVVSNASMWDTLSLLPPDTMPRSYQDQVKATPQCDSFMHLHLGFDAECVKEDLGIHHIVVNDWDRGVDGEQNVVLISVPSVLSE
	HvGSK4.1.3	HORVU5Hr1G119790.3	MVHVPEGQFESRIGPTDFLKDLETYVGLDATREWQKLLDAVIPISAAAMALPPLSIRGDLGILSTAAGRYAPSLLQSLIKMGPRGALGATKLLRPFSEIVDSLELKNPFVRNWIDLLCFLLAGVKSDSALSAEMVYMFAEWYKPGCKLEYPLGGSGAIIDALVRGIEKFGGRLALNSHVEKILIENGRAVGVKLRGGQIVRAKKAVVSNASMWDTLSLLPPDTMPRSYQDQVKATPQCDSFMHLHLGFDAECVKEDLGIHHIVVNDWDRGVDGEQNVVLISVPSVLSEGLAPPGKHILHAYTPGTEPFGLWEGLDRKSAAYRSLKEERSEVMWKAVELALGPKFSREKCEVKLVGTPLTHKRFLRRNRGTYGPAIKAGEATFPGQATPVPQLFCCGDST…	51:309	LPPLSIRGDLGILSTAAGRYAPSLLQSLIKMGPRGALGATKLLRPFSEIVDSLELKNPFVRNWIDLLCFLLAGVKSDSALSAEMVYMFAEWYKPGCKLEYPLGGSGAIIDALVRGIEKFGGRLALNSHVEKILIENGRAVGVKLRGGQIVRAKKAVVSNASMWDTLSLLPPDTMPRSYQDQVKATPQCDSFMHLHLGFDAECVKEDLGIHHIVVNDWDRGVDGEQNVVLISVPSVLSEGLAPPGKHILHAYTPGTEPFG
	HvGSK4.1.4	HORVU5Hr1G119790.4	AERPEADVVVIGSGLGGLCCAGLLARYGQDVVVLESHDRPGGAAHSFDVKGFQFDSRPXXKGFHFDSGPSLFSGFQSRGPQANPLAQVLDALGESVPCASYDSWMVHVPEGQFESRIGPTDFLKDLETYVGLDATREWQKLLDAVIPISAAAMALPPLSIRGDLGILSTAAGRYAPSLLQSLIKMGPRGALGATKLLRPFSEIVDSLELKNPFVRNWIDLLCFLLAGVKSDSALSAEMVYMFAEWYKPGCKLEYPLGGSGAIIDALVRGIEKFGGRLALNSHVEKILIENGRAVGVKLRGGQIVRAKKAVVSNASMWDTLSLLPPDTMPRSYQDQVKATPQCDSFMHLHLGFDAECVKEDLGIHHIVVNDWDRGVDGEQNVVLISVPSVLSEGLAPPGK…	88:293	VLDALGESVPCASYDSWMVHVPEGQFESRIGPTDFLKDLETYVGLDATREWQKLLDAVIPISAAAMALPPLSIRGDLGILSTAAGRYAPSLLQSLIKMGPRGALGATKLLRPFSEIVDSLELKNPFVRNWIDLLCFLLAGVKSDSALSAEMVYMFAEWYKPGCKLEYPLGGSGAIIDALVRGIEKFGGRLALNSHVEKILIENGRA
	HvGSK4.1.5	HORVU5Hr1G119790.5	AERPEADVVVIGSGLGGLCCAGLLARYGQDVVVLESHDRPGGAAHSFDVKGFQFDSRPXXKGFHFDSGPSLFSGFQSRGPQANPLAQVLDALGESVPCASYDSWMVHVPEGQFESRIGPTDFLKDLETYVGLDATREWQKLLDAVIPISAAAMALPPLSIRGDLGILSTAAGRYAPSLLQSLIKMGPRGALGATKLLRPFSEIVDSLELKNPFVRNWIDLLCFLLAGVKSDSALSAEMVYMFAEWYKPGCKLEYPLGGSGAIIDALVRGIEKFGGRLALNSHVEKILIENGRAVGVKLRGGQIVRAKKAVVSNASMWDTLSLLPPDTMPRSYQDQVKATPQCDSFMHLHLGFDAECVKEDLGIHHIVVNDWDRGVDGEQNVVLISVPSVLSEGLAPPGK…	88:310	VLDALGESVPCASYDSWMVHVPEGQFESRIGPTDFLKDLETYVGLDATREWQKLLDAVIPISAAAMALPPLSIRGDLGILSTAAGRYAPSLLQSLIKMGPRGALGATKLLRPFSEIVDSLELKNPFVRNWIDLLCFLLAGVKSDSALSAEMVYMFAEWYKPGCKLEYPLGGSGAIIDALVRGIEKFGGRLALNSHVEKILIENGRAVGVKLRGGQIVRAKKAV
	HvGSK4.1.6	HORVU5Hr1G119790.6	AERPEADVVVIGSGLGGLCCAGLLARYGQDVVVLESHDRPGGAAHSFDVKGFQFDSRPXXKGFHFDSGPSLFSGFQSRGPQANPLAQVLDALGESVPCASYDSWMVHVPEGQFESRIGPTDFLKDLETYVGLDATREWQKLLDAVIPISAAAMALPPLSIRGDLGILSTAAGRYAPSLLQSLIKMGPRGALGATKLLRPFSEIVDSLELKNPFVRNWIDLLCFLLAGVKSDSALSAEMVYMFAEWYKPGCKLEYPLGGSGAIIDALVRGIEKFGGRLALNSHVEKILIENGRAVGVKLRGGQIVRAKKAVVSNASMWDTLSLLPPDTMPRSYQDQVKATPQCDSFMHLHLGFDAECVKEDLGIHHIVVNDWDRGVDGEQNVVLISVPSVLSEGLAPPGK…	89:373	LDALGESVPCASYDSWMVHVPEGQFESRIGPTDFLKDLETYVGLDATREWQKLLDAVIPISAAAMALPPLSIRGDLGILSTAAGRYAPSLLQSLIKMGPRGALGATKLLRPFSEIVDSLELKNPFVRNWIDLLCFLLAGVKSDSALSAEMVYMFAEWYKPGCKLEYPLGGSGAIIDALVRGIEKFGGRLALNSHVEKILIENGRAVGVKLRGGQIVRAKKAVVSNASMWDTLSLLPPDTMPRSYQDQVKATPQCDSFMHLHLGFDAECVKEDLGIHHIVVNDWDR
	HvGSK4.1.7	HORVU5Hr1G119790.7	MALPPLSIRGDLGILSTAAGRYAPSLLQSLIKMGPRGALGATKLLRPFSEIVDSLELKNPFVRNWIDLLCFLLAGVKSDSALSAEMVYMFAEWYKPGCKLEYPLGGSGAIIDALVRGIEKFGGRLALNSHVEKILIENGRAVGVKLRGGQIVRAKKAVVSNASMWDTLSLLPPDTMPRSYQDQVKATPQCDSFMHLHLGFDAECVKEDLGIHHIVVNDWDRGVDGEQNVVLISVPSVLSEGLAPPGKHILHAYTPGTEPFGLWEGLDRKSAAYRSLKEERSEVMWKAVELALGPKFSREKCEVKLVGTPLTHKRFLRRNRGTYGPAIKAGEATFPGQATPVPQLFCCGDSTFPGIGVPAVAASGAIVANTLVSVAQHSELLDAVGI	88:294	YMFAEWYKPGCKLEYPLGGSGAIIDALVRGIEKFGGRLALNSHVEKILIENGRAVGVKLRGGQIVRAKKAVVSNASMWDTLSLLPPDTMPRSYQDQVKATPQCDSFMHLHLGFDAECVKEDLGIHHIVVNDWDRGVDGEQNVVLISVPSVLSEGLAPPGKHILHAYTPGTEPFGLWEGLDRKSAAYRSLKEERSEVMWKAVELALGP
	HvGSK4.1.8	HORVU5Hr1G119790.8	AERPEADVVVIGSGLGGLCCAGLLARYGQDVVVLESHDRPGGAAHSFDVKGFQFDSRPXXKGFHFDSGPSLFSGFQSRGPQANPLAQVLDALGESVPCASYDSWMVHVPEGQFESRIGPTDFLKDLETYVGLDATREWQKLLDAVIPISAAAMALPPLSIRGDLGILSTAAGRYAPSLLQSLIKMGPRGALGATKLLRPFSEIVDSLELKNPFVRNWIDLLCFLLAGVKSDSALSAEMVYMFAEWYKPGCKLEYPLGGSGAIIDALVRGIEKFGGRLALNSHVEKILIENGRAVGVKLRGGQIVRAKKAVVSNASMWDTLSLLPPDTMPRSYQDQVKATPQCDSFMHLHLGFDAECVKEDLGIHHIVVNDWDRGVDGEQNVVLISVPSVLSEGLAPPGK…	2:138	ERPEADVVVIGSGLGGLCCAGLLARYGQDVVVLESHDRPGGAAHSFDVKGFQFDSRPXXKGFHFDSGPSLFSGFQSRGPQANPLAQVLDALGESVPCASYDSWMVHVPEGQFESRIGPTDFLKDLETYVGLDATREW
	HvGSK4.1.9	HORVU5Hr1G119790.9	DVVVIGSGLGGLCCAGLLARYGQDVVVLESHDRPGGAAHSFDVKGFQFDSRPXXKGFHFDSGPSLFSGFQSRGPQANPLAQVLDALGESVPCASYDSWMVHVPEGQFESRIGPTDFLKDLETYVGLDATREWQKLLDAVIPISAAAMALPPLSIRGDLGILSTAAGRYAPSLLQSLIKMGPRGALGATKLLRPFSEIVDSLELKNPFVRNWIDLLCFLLAGVKSDSALSAEMVYMFAEWYKPGCKLEYPLGGSGAIIDALVRGIEKFGGRLALNSHVEKILIENGRAVGVKLRGGQIVRAKKAVVSNASMWDTLSLLPPDTMPRSYQDQVKATPQCDSFMHLHLGFDAECVKEDLGIHHIVVNDWDRGVDGEQNVVLISVPSVLSEGLAPPGKHILHAY…	1:240	DVVVIGSGLGGLCCAGLLARYGQDVVVLESHDRPGGAAHSFDVKGFQFDSRPXXKGFHFDSGPSLFSGFQSRGPQANPLAQVLDALGESVPCASYDSWMVHVPEGQFESRIGPTDFLKDLETYVGLDATREWQKLLDAVIPISAAAMALPPLSIRGDLGILSTAAGRYAPSLLQSLIKMGPRGALGATKLLRPFSEIVDSLELKNPFVRNWIDLLCFLLAGVKSDSALSAEMVYMFAEWY
	HvGSK4.1.10	HORVU5Hr1G119790.10	QGVPLRLRPLALLRLPVQRAPSQPPRPGPVLDALGESVPCASYDSWMVHVPEGQFESRIGPTDFLKDLETYVGLDATREWQKLLDAVIPISAAAMALPPLSIRGDLGILSTAAGRYAPSLLQSLIKMGPRGALGATKLLRPFSEIVDSLELKNPFVRNWIDLLCFLLAGVKSDSALSAEMNGTSQD	88:294	IPISAAAMALPPLSIRGDLGILSTAAGRYAPSLLQSLIKMGPRGALGATKLLRPFSEIVDSLELKNPFVRNWIDLLCFLLAGVKSDSALSAEMNGTSQD
	HvGSK4.1.11	HORVU5Hr1G119790.11	HFDSGPSLFSGFQSRGPQANPLAQVLDALGESVPCASYDSWMVHVPEGQFESRIGPTDFLKDLETYVGLDATREWQKLLDAVIPISAAAMALPPLSIRGDLGILSTAAGRYAPSLLQSLIKMGPRGALGATKLLRPFSEIVDSLELKNPFVRNWIDLLCFLLAGVKSDSALSAEMVYMFAEWYKPGCKLEYPLGGSGAIIDALVRGIEKFGGRLALNSHVEKILIENGRAVGVKLRGGQIVRAKKAVVSNASMWDTLSLLPPDTMPRSYQDQVKATPQCDSFMHLHLGFDAECVKEDLGIHHIVVNDWDRGVDGEQNVVLISVPSVLSEGLAPPGKHILHAYTPGTEPFGLWEGLDRKSAAYRSLKEERSEVMWKAVELALGPKFSREKCEVKLVGTPL…	89:373	AMALPPLSIRGDLGILSTAAGRYAPSLLQSLIKMGPRGALGATKLLRPFSEIVDSLELKNPFVRNWIDLLCFLLAGVKSDSALSAEMVYMFAEWYKPGCKLEYPLGGSGAIIDALVRGIEKFGGRLALNSHVEKILIENGRAVGVKLRGGQIVRAKKAVVSNASMWDTLSLLPPDTMPRSYQDQVKATPQCDSFMHLHLGFDAECVKEDLGIHHIVVNDWDRGVDGEQNVVLISVPSVLSEGLAPPGKHILHAYTPGTEPFGLWEGLDRKSAAYRSLKEERSEVM
	HvGSK4.1.12	HORVU5Hr1G119790.12	FDSGPSLFSGFQSRGPQANPLAQVLDALGESVPCASYDSWMVHVPEGQFESRIGPTDFLKDLETYVGLDATREWQKLLDAVIPISAAAMALPPLSIRGDLGILSTAAGRYAPSLLQSLIKMGPRGALGATKLLRPFSEIVDSLELKNPFVRNWIDLLCFLLAGVKSDSALSAEMVYMFAEWYKPGCKLEYPLGGSGAIIDALVRGIEKFGGRLALNSHVEKILIENGRAVGVKLRGGQIVRAKKAVVSNASMWDTLSLLPPDTMPRSYQDQVKATPQCDSFMHLHLGFDAECVKEDLGIHHIVVNDWDRGVDGEQNVVLISVPSVLSEGLAPPGKHILHAYTPGTEPFGLWEGLDRKSAAYRSLKEERSEVMWKAVELALGPKFSREKCEVKLVGTPLT…	88:196	AMALPPLSIRGDLGILSTAAGRYAPSLLQSLIKMGPRGALGATKLLRPFSEIVDSLELKNPFVRNWIDLLCFLLAGVKSDSALSAEMVYMFAEWYKPGCKLEYPLGGSG
	HvGSK4.1.13	HORVU5Hr1G119790.13	VLDALGESVPCASYDSWMVHVPEGQFESRIGPTDFLKDLETYVGLDATREWQKLLDAVIPISAAAMALPPLSIRGDLGILSTAAGRYAPSLLQSLIKMGPRGALGATKLLRPFSEIVDSLELKNPFVRNWIDLLCFLLAGVKSDSALSAEM	1:240	VLDALGESVPCASYDSWMVHVPEGQFESRIGPTDFLKDLETYVGLDATREWQKLLDAVIPISAAAMALPPLSIRGDLGILSTAAGRYAPSLLQSLIKMGPRGALGATKLLRPFSEIVDSLELKNPFVRNWIDLLCFLLAGVKSDSALSAEM
	HvGSK4.1.14	HORVU5Hr1G119790.14	MALPPLSIRGDLGILSTAAGRYAPSLLQSLIKMGPRGALGATKLLRPFSEIVDSLELKNPFVRNWIDLLCFLLAGVKSDSALSAEMVYMFAEWYKPGCKLEYPLGGSGAIIDALVRGIEKFGGRLALNSHVEKILIENGRAVGVKLRGGQIVRAKKAVVSNASMWDTLSLLPPDTMPRSYQDQVKATPQCDSFMHLHLGFDAECVKEDLGIHHIVVNDWDRGVDGEQNVVLISVPSVLSEGLAPPGKHILHAYTPGTEPFGLWEGLDRKSAAYRSLKEERSEV	88:196	YMFAEWYKPGCKLEYPLGGSGAIIDALVRGIEKFGGRLALNSHVEKILIENGRAVGVKLRGGQIVRAKKAVVSNASMWDTLSLLPPDTMPRSYQDQVKATPQCDSFMHL
	HvGSK4.1.15	HORVU5Hr1G119790.15	RNWIDLLCFLLAGVKSDSALSAEMVYMFAEWYKPGCKLEYPLGGSGAIIDALVRGIEKFGGRLALNSHVEKILIENGRAVGVKLRGGQIVRAKKAVVSNASMWDTLSLLPPDTMPRSYQDQVKATPQCDSFMHLHLGFDAECVKEDLGIHHIVVNDWDRGVDGEQNVVLISVPSVLSEGLAPPGKHILHAYTPGTEPFGLWEGLDRKSAAYRSLKEERSEVMWKAVELALGPKFSREKCEVKLVGTPLTHKRFLRRNRGTYGPAIKAGEATFPGQATPVPQLFCCGDSTFPGIGVPAVAASGAIVANTLVSVAQHSELLDAVGI	88:196	QIVRAKKAVVSNASMWDTLSLLPPDTMPRSYQDQVKATPQCDSFMHLHLGFDAECVKEDLGIHHIVVNDWDRGVDGEQNVVLISVPSVLSEGLAPPGKHILHAYTPGTE
	HvGSK4.1.16	HORVU5Hr1G119790.16	LKFLTNFVTQMQSFISLQVMWKAVELALGPKFSREKCEVKLVGTPLTHKRFLRRNRGTYGPAIKAGEATFPGQATPVPQLFCCGDSTFPGIGVPAVAASGAIVANTLVSVAQHSELLDAVGI	2:138	KFLTNFVTQMQSFISLQVMWKAVELALGPKFSREKCEVKLVGTPLTHKRFLRRNRGTYGPAIKAGEATFPGQATPVPQLFCCGDSTFPGIGVPAVAASGAIVANTLVSVAQHSELLDAVGI
	HvGSK4.1.17	HORVU5Hr1G119790.17	MSMMRMSRAVIFFLLVELLGCSFVLLLAATCFLLPAKLCVWLQMHCHDFACLHQVSSSVYYIKVSLPALQTGRQAELWRTMQHLCSI	1:240	MSMMRMSRAVIFFLLVELLGCSFVLLLAATCFLLPAKLCVWLQMHCHDFACLHQVSSSVYYIKVSLPALQTGRQAELWRTMQHLCSI
	HvGSK4.1.18	HORVU5Hr1G119790.18	MAFSGQRHVGAAGSSSRQGNGFKGQASSVEFLGRGMVGMQLRDAKPDADDDERDNEPDVVADSGAEAGQIIATTIRGRNGLPKQQSISYIAEHVVGTGSFGVVFQAKCRETGEVVAIKKVLQDKRYKNRELQIMHMLDHPNIVGLKHYFFSTTEKDELYLNLVLEFVPETVNRMARQYNRMNQKVPLIYVKLYTYQICRALAYIHNCVGICHRDIKPQNVLVNPHTHQLKICDFGSAKILVKGEPNISYICSRYYRAPELIFGATEYTTAIDLWSTGCVMAELLLGQPIFPGESGVDQLVEIIKVLGTPTREEIKCMNPNYTEFKFPQIKAHPWHKVFQKKHPPEAMDLVSRFLQYSPDLRCTAMEACMHPFFDELRDPNTRLPNGRPLPPLFNFRTQE…	89:373	YIAEHVVGTGSFGVVFQAKCRETGEVVAIKKVLQDKRYKNRELQIMHMLDHPNIVGLKHYFFSTTEKDELYLNLVLEFVPETVNRMARQYNRMNQKVPLIYVKLYTYQICRALAYIHNCVGICHRDIKPQNVLVNPHTHQLKICDFGSAKILVKGEPNISYICSRYYRAPELIFGATEYTTAIDLWSTGCVMAELLLGQPIFPGESGVDQLVEIIKVLGTPTREEIKCMNPNYTEFKFPQIKAHPWHKVFQKKHPPEAMDLVSRFLQYSPDLRCTAMEACMHPFF
	HvGSK4.1.19	HORVU5Hr1G119790.19	MAFSGQRHVGAAGSSSRQGNGFKGQASSVEFLGRGMVGMQLRDAKPDADDDERDNEPDVVADSGAEAGQIIATTIRGRNGLPKQSISYIAEHVVGTGSFGVVFQAKCRETGEVVAIKKVLQDKRYKNRELQIMHMLDHPNIVGLKHYFFSTTEKDELYLNLVLEFVPETVNRMARQYNRMNQKVPLIYVKLYTYQICRALAYIHNCVGICHRDIKPQNVLVNPHTHQLKICDFGSAKILVKGEPNISYICSRYYRAPELIFGATEYTTAIDLWSTGCVMAELLLGQAAYFSWGKWS	88:294	YIAEHVVGTGSFGVVFQAKCRETGEVVAIKKVLQDKRYKNRELQIMHMLDHPNIVGLKHYFFSTTEKDELYLNLVLEFVPETVNRMARQYNRMNQKVPLIYVKLYTYQICRALAYIHNCVGICHRDIKPQNVLVNPHTHQLKICDFGSAKILVKGEPNISYICSRYYRAPELIFGATEYTTAIDLWSTGCVMAELLLGQAAYFSWGK
	HvGSK4.1.20	HORVU5Hr1G119790.20	MAFSGQRHVGAAGSSSRQGNGFKGQASSVEFLGRGMVGMQLRDAKPDADDDERDNEPDVVADSGAEAGQIIATTIRGRNGLPKQSISYIAEHVVGTGSFGVVFQAKCRETGEVVAIKKVLQDKRYKNRELQIMHMLDHPNIVGLKHYFFSTTEKDELYLNLVLEFVPETVNRMARQYNRMNQKVPLIYVKLYTYQV	88:196	YIAEHVVGTGSFGVVFQAKCRETGEVVAIKKVLQDKRYKNRELQIMHMLDHPNIVGLKHYFFSTTEKDELYLNLVLEFVPETVNRMARQYNRMNQKVPLIYVKLYTYQV
	HvGSK4.1.21	HORVU5Hr1G119790.21	MSNYTLIRICRALAYIHNCVGICHRDIKPQNVLVNPHTHQLKICDFGSAKILVKGEPNISYICSRYYRAPELIFGATEYTTAIDLWSTGCVMAELLLGQPIFPGESGVDQLVEIIKWLAGLGYTNKGRDQVHESKLHRVQVPTN	2:138	SNYTLIRICRALAYIHNCVGICHRDIKPQNVLVNPHTHQLKICDFGSAKILVKGEPNISYICSRYYRAPELIFGATEYTTAIDLWSTGCVMAELLLGQPIFPGESGVDQLVEIIKWLAGLGYTNKGRDQVHESKLHR
	HvGSK4.1.22	HORVU5Hr1G119790.22	MAFSGQRHVGAAGSSSRQGNGFKGQASSVEFLGRGMVGMQLRDAKPDADDDERDNEPDVVADSGAEAGQIIATTIRGRNGLPKQSISYIAEHVVGTGSFGVVFQAKCRETGEVVAIKKVLQDKRYKNRELQIMHMLDHPNIVGLKHYFFSTTEKDELYLNLVLEFVPETVNRMARQYNRMNQKVPLIYVKLYTYQV	88:196	YIAEHVVGTGSFGVVFQAKCRETGEVVAIKKVLQDKRYKNRELQIMHMLDHPNIVGLKHYFFSTTEKDELYLNLVLEFVPETVNRMARQYNRMNQKVPLIYVKLYTYQV
	HvGSK4.1.23	HORVU5Hr1G119790.23	MAFSGQRHVGAAGSSSRQGNGFKGQASSVEFLGRGMVGMQLRDAKPDADDDERDNEPDVVADSGAEAGQIIATTIRGRNGLPKQSISYIAEHVVGTGSFGVVFQAKCRETGEVVAIKKVLQDKRYKNRELQIMHMLDHPNIVGLKHYFFSTTEKDELYLNLVLEFVPETVNRMARQYNRMNQKVPLIYVKLYTYQV	88:196	YIAEHVVGTGSFGVVFQAKCRETGEVVAIKKVLQDKRYKNRELQIMHMLDHPNIVGLKHYFFSTTEKDELYLNLVLEFVPETVNRMARQYNRMNQKVPLIYVKLYTYQV
	HvGSK4.1.24	HORVU5Hr1G119790.24	MAFSGQRHVGAAGSSSRQGNGFKGQASSVEFLGRGMVGMQLRDAKPDADDDERDNEPDVVADSGAEAGQIIATTIRGRNGLPKQSISYIAEHVVGTGSFGVVFQAKCRETGEVVAIKKVLQDKRYKNRELQIMHMLDHPNIVGLKHYFFSTTEKDELYLNLVLEFVPETVNRMARQYNRMNQKVPLIYVKLYTYQICRALAYIHNCVGICHRDIKPQNVLVNPHTHQLKICDFGSAKILVKGEPNISYICSRYYRAPELIFGATEYTTAIDLWSTGCVMAELLLGQPIFPGESGVDQLVEIIKVLGTPTREEIKCMNPNYTEFKFPQIKAHPWHKGFPEEASTRSNGPCEQVSAILARSSMHCYGSLHAPVL	88:341	YIAEHVVGTGSFGVVFQAKCRETGEVVAIKKVLQDKRYKNRELQIMHMLDHPNIVGLKHYFFSTTEKDELYLNLVLEFVPETVNRMARQYNRMNQKVPLIYVKLYTYQICRALAYIHNCVGICHRDIKPQNVLVNPHTHQLKICDFGSAKILVKGEPNISYICSRYYRAPELIFGATEYTTAIDLWSTGCVMAELLLGQPIFPGESGVDQLVEIIKVLGTPTREEIKCMNPNYTEFKFPQIKAHPWHKGFPEEA
	HvGSK4.1.25	HORVU5Hr1G119790.25	MAFSGQRHVGAAGSSSRQGNGFKGQASSVEFLGRGMVGMQLRDAKPDADDDERDNEPDVVADSGAEAGQIIATTIRGRNGLPKQSISYIAEHVVGTGSFGVVFQAKCRETGEVVAIKKVLQDKRYKNRELQIMHMLDHPNIVGLKHYFFSTTEKDELYLNLVLEFVPETVNRMARQYNRMNQKVPLIYVKLYTYQV	88:196	YIAEHVVGTGSFGVVFQAKCRETGEVVAIKKVLQDKRYKNRELQIMHMLDHPNIVGLKHYFFSTTEKDELYLNLVLEFVPETVNRMARQYNRMNQKVPLIYVKLYTYQV
	HvGSK4.1.26	HORVU5Hr1G119790.26	MAFSGQRHVGAAGSSSRQGNGFKGQASSVEFLGRGMVGMQLRDAKPDADDDERDNEPDVVADSGAEAGQIIATTIRGRNGLPKQSISYIAEHVVGTGSFGVVFQAKCRETGEVVAIKKVLQDKRYKNRELQIMHMLDHPNIVGLKHYFFSTTEKDELYLNLVLEFVPETVNRMARQYNRMNQKVPLIYVKLYTYQICRALAYIHNCVGICHRDIKPQNVLVNPHTHQLKICDFGSAKILVKGEPNISYICSRYYRAPELIFGATEYTTAIDLWSTGCVMAELLLGQSLFFLGKVELISWLRLSRSWVHQQGKRSSA	88:310	YIAEHVVGTGSFGVVFQAKCRETGEVVAIKKVLQDKRYKNRELQIMHMLDHPNIVGLKHYFFSTTEKDELYLNLVLEFVPETVNRMARQYNRMNQKVPLIYVKLYTYQICRALAYIHNCVGICHRDIKPQNVLVNPHTHQLKICDFGSAKILVKGEPNISYICSRYYRAPELIFGATEYTTAIDLWSTGCVMAELLLGQSLFFLGKVELISWLRLSRSWVHQQ
	HvGSK4.1.27	HORVU5Hr1G119790.27	MAFSGQRHVGAAGSSSRQGNGFKGQASSVEFLGRGMVGMQLRDAKPDADDDERDNEPDVVADSGAEAGQIIATTIRGRNGLPKQSISYIAEHVVGTGSFGVVFQAKCRETGEVVAIKKVLQDKRYKNRELQIMHMLDHPNIVGLKHYFFSTTEKDELYLNLVLEFVPETVNRMARQYNRMNQKVPLIYVKLYTYQV	88:196	YIAEHVVGTGSFGVVFQAKCRETGEVVAIKKVLQDKRYKNRELQIMHMLDHPNIVGLKHYFFSTTEKDELYLNLVLEFVPETVNRMARQYNRMNQKVPLIYVKLYTYQV
	HvGSK4.1.28	HORVU5Hr1G119790.28	MSNYTLIRYAEHLLIYITALASATVISNHRTFSLTHIHTSSKYVILAVQRYWSRENQISPTYAQDTTEHQNSSLVQLNILLPLICGPQAVSWQSCCSDSLFFLGKVELISWLRLSSGLQVLGTPTREEIKCMNPNYTEFKFPQIKAHPWHKVFQKKHPPEAMDLVSRFLQYSPDLRCTAMEACMHPFFDELRDPNTRLPNGRPLPPLFNFRTQELNGIPPEVVERLVPEHARRQNLFMALRT	88:310	QAVSWQSCCSDSLFFLGKVELISWLRLSSGLQVLGTPTREEIKCMNPNYTEFKFPQIKAHPWHKVFQKKHPPEAMDLVSRFLQYSPDLRCTAMEACMHPFFDELRDPNTRLPNGRPLPPLFNFRTQELNGIPPEVVERLVPEHARRQNLFMALRT
	HvGSK4.1.29	HORVU5Hr1G119790.29	MHMLDHPNIVGLKHYFFSTTEKDELYLNLVLEFVPETVNRMARQYNRMNQKVPLIYVKLYTYQICRALAYIHNCVGICHRDIKPQNVLVNPHTHQLKICDFGSAKILVKGEPNISYICSRYYRAPELIFGATEYTTAIDLWSTGCVMAELLLGQPIFPGESGVDQLVEIIKVLGTPTREEIKCMNPNYTEFKFPQIKAHPWHKVFQKKHPPEAMDLVSRFLQYSPDLRCTAMEACMHPFFDELRDPNTRLPNGRPLPPLFNFRTQELNGIPPEVVERLVPEHARRQNLFMALRT	1:240	MHMLDHPNIVGLKHYFFSTTEKDELYLNLVLEFVPETVNRMARQYNRMNQKVPLIYVKLYTYQICRALAYIHNCVGICHRDIKPQNVLVNPHTHQLKICDFGSAKILVKGEPNISYICSRYYRAPELIFGATEYTTAIDLWSTGCVMAELLLGQPIFPGESGVDQLVEIIKVLGTPTREEIKCMNPNYTEFKFPQIKAHPWHKVFQKKHPPEAMDLVSRFLQYSPDLRCTAMEACMHPFF
	HvGSK4.1.30	HORVU5Hr1G119790.30	MAFSGQRHVGAAGSSSRQGNGFKGQASSVEFLGRGMVGMQLRDAKPDADDDERDNEPDVVADSGAEAGQIIATTIRGRNGLPKQSISYIAEHVVGTGSFGVVFQAKCRETGEVVAIKKVLQDKRYKNRELQIMHMLDHPNIVGLKHYFFSTTEKDELYLNLVLEFVPETVNRMARQYNRMNQKVPLIYVKLYTYQICRALAYIHNCVGICHRDIKPQNVLVNPHTHQLKICDFGSAKILVKGEPNISYICSRYYRAPELIFGATEYTTAIDLWSTGCVMAELLLGQHAAYFSWGKWS	88:293	YIAEHVVGTGSFGVVFQAKCRETGEVVAIKKVLQDKRYKNRELQIMHMLDHPNIVGLKHYFFSTTEKDELYLNLVLEFVPETVNRMARQYNRMNQKVPLIYVKLYTYQICRALAYIHNCVGICHRDIKPQNVLVNPHTHQLKICDFGSAKILVKGEPNISYICSRYYRAPELIFGATEYTTAIDLWSTGCVMAELLLGQHAAYFSW
	HvGSK4.1.31	HORVU5Hr1G119790.31	GMQLRDAKPDADDDERDNEPDVVADSGAEAGQIIATTIRGRNGLPKQSISYIAEHVVGTGSFGVVFQAKCRETGEVVAIKKVLQDKRYKNRELQIMHMLDHPNIVGLKHYFFSTTEKDELYLNLVLEFVPETVNRMARQYNRMNQKVPLIYVKLYTYQICRALAYIHNCVGICHRDIKPQNVLVNPHTHQLKICDFGSAKILVKGEPNISYICSRYYRAPELIFGATEYTTAIDLWSTGCVMAELLLGQPIFPGESGVDQLVEIIKVLGTPTREEIKCMNPNYTEFKFPQIKAHPWHKGFPEEASTRSNGPCEQVSAILARSSMHCCKDILSLPFVAPQSAK	51:309	YIAEHVVGTGSFGVVFQAKCRETGEVVAIKKVLQDKRYKNRELQIMHMLDHPNIVGLKHYFFSTTEKDELYLNLVLEFVPETVNRMARQYNRMNQKVPLIYVKLYTYQICRALAYIHNCVGICHRDIKPQNVLVNPHTHQLKICDFGSAKILVKGEPNISYICSRYYRAPELIFGATEYTTAIDLWSTGCVMAELLLGQPIFPGESGVDQLVEIIKVLGTPTREEIKCMNPNYTEFKFPQIKAHPWHKGFPEEASTRSN
	HvGSK4.1.32	HORVU5Hr1G119790.32	MHMLDHPNIVGLKHYFFSTTEKDELYLNLVLEFVPETVNRMARQYNRMNQKVPLIYVKLYTYQICRALAYIHNCVGICHRDIKPQNVLVNPHTHQLKICDFGSAKILVKGEPNISYICSRYYRAPELIFGATEYTTAIDLWSTGCVMAELLLGQPIFPGESGVDQLVEIIKVLGTPTREEIKCMNPNYTEFKFPQIKAHPWHKVFQKKHPPEAMDLVSRFLQYSPDLRCTAMEACMHPFFDELRDPNTRLPNGRPLPPLFNFRTQELNGIPPEVVERLVPEHARRQNLFMALRT	1:240	MHMLDHPNIVGLKHYFFSTTEKDELYLNLVLEFVPETVNRMARQYNRMNQKVPLIYVKLYTYQICRALAYIHNCVGICHRDIKPQNVLVNPHTHQLKICDFGSAKILVKGEPNISYICSRYYRAPELIFGATEYTTAIDLWSTGCVMAELLLGQPIFPGESGVDQLVEIIKVLGTPTREEIKCMNPNYTEFKFPQIKAHPWHKVFQKKHPPEAMDLVSRFLQYSPDLRCTAMEACMHPFF
	HvGSK4.1.33	HORVU5Hr1G119790.33	DSGAEAGQIIATTIRGRNGLPKQSISYIAEHVVGTGSFGVVFQAKCRETGEVVAIKKVLQDKRYKNRELQIMHMLDHPNIVGLKHYFFSTTEKDELYLNLVLEFVPETVNRMARQYNRMNQKVPLIYVKLYTYQICRALAYIHNCVGICHRDIKPQNVLVNPHTHQLKICDFGSAKILVKGEPNISYICSRYYRAPELIFGATEYTTAIDLWSTGCVMAELLLGQPIFPGESGVDQLVEIIKVLGTPTREEIKCMNPNYTEFKFPQIKAHPWHKVFQKKHPPEAMDLVSRFLQYSPDLRCTAVRTYYHFLL	27:311	YIAEHVVGTGSFGVVFQAKCRETGEVVAIKKVLQDKRYKNRELQIMHMLDHPNIVGLKHYFFSTTEKDELYLNLVLEFVPETVNRMARQYNRMNQKVPLIYVKLYTYQICRALAYIHNCVGICHRDIKPQNVLVNPHTHQLKICDFGSAKILVKGEPNISYICSRYYRAPELIFGATEYTTAIDLWSTGCVMAELLLGQPIFPGESGVDQLVEIIKVLGTPTREEIKCMNPNYTEFKFPQIKAHPWHKVFQKKHPPEAMDLVSRFLQYSPDLRCTAVRTYYHFLL
	HvGSK4.1.34	HORVU5Hr1G119790.34	MNPNYTEFKFPQIKAHPWHKVFQKKHPPEAMDLVSRFLQYSPDLRCTAMEACMHPFFDELRDPNTRLPNGRPLPPLFNFRTQELNGIPPEVVERLVPEHARRQNL	88:196	PPEVVERLVPEHARRQNL
Outgroup	Outgroup[P_patens]	A9S6L2	MASATAAAVSGTNMIGGGRAAPTKAGSSGVELLPKEMHEMKLRDDKVDHGDDKEIEATVVDGNGTETGHIIATTIGGRNGQPKQTISYSAERVVGTGSFGIVFQAKCIESGETVAIKKVLQDKRYKNRELQIMRLLDHPNIVALKHCFFSTTEKDELYLNLVLEYVPETVYRIAKHYNRMNQRMPLVYVKLYTYQICRSLAYIHSGIGVCHRDIKPQNLLVNPHTHQLKLCDFGSAKVLVKGEPNISYICSRYYRAPELIFGATEYTTAIDIWSMGCVMAELLLGQPLFPGESGVDQLVEIIKVLGTPTREEIKCMNPNYTEFKFPQIKAHPWHKVFHKRMPSEAVDLVSRLLQYSPNLRCNALEACVHPFFDELRDLNCRLPNGRPLPPLFNFKPQEL…	88:372	YSAERVVGTGSFGIVFQAKCIESGETVAIKKVLQDKRYKNRELQIMRLLDHPNIVALKHCFFSTTEKDELYLNLVLEYVPETVYRIAKHYNRMNQRMPLVYVKLYTYQICRSLAYIHSGIGVCHRDIKPQNLLVNPHTHQLKLCDFGSAKVLVKGEPNISYICSRYYRAPELIFGATEYTTAIDIWSMGCVMAELLLGQPLFPGESGVDQLVEIIKVLGTPTREEIKCMNPNYTEFKFPQIKAHPWHKVFHKRMPSEAVDLVSRLLQYSPNLRCNALEACVHPFF
